# Supplementary material for: Transcriptional profile of human thymus reveals IGFBP5 is correlated with age-related thymic involution
Source: Front Immunol. 2024 Jan 22;15:1322214. doi: 10.3389/fimmu.2024.1322214 (PMC10839013; doi:10.3389/fimmu.2024.1322214)
Supplement: Supplementary file 1 [file Table_1.csv]

Supplementary Table 1. metadata for sequenced samples
Source	Data accession	Sample	Platform	Meancounts/cell	Meangenes/cell	Medianmitopercent/cell
Bautista et al. 's dataset	GSE147520	19w	10x Genomics	2933	1259	0.0224
		23w1	10x Genomics	5364	1838	0.0363
		23w2	10x Genomics	5747	1938	0.0341
		6d	10x Genomics	6647	1870	0.1475
		10m1	10x Genomics	8337	2333	0.0431
		10m2	10x Genomics	6577	2140	0.0384
		25y	10x Genomics	5419	1788	0.0732
Le et al. 's dataset	GSE139042	Thymus1	10x Genomics	8441	2219	0.034
		Thymus2	10x Genomics	13157	3387	0.0935
		Thymus3	10x Genomics	9898	3159	0.0279
		Thymus4	indrops v3	1348	564	0.3236
		Thymus5	indrops v2	2059	906	0.0962
Park et al. 's dataset	zenodo.3572422	T07_TH_TOT_5GEX_2	10x Genomics	5111	1654	0.0346
		T07_TH_TOT_5GEX_1	10x Genomics	5683	1781	0.0331
		T07_TH_EPCAM_5GEX	10x Genomics	11356	2820	0.0386
		T06_TH_TOT_5GEX_4	10x Genomics	4697	1815	0.0316
		T06_TH_TOT_5GEX_3	10x Genomics	4981	1869	0.0303
		T06_TH_TOT_5GEX_2	10x Genomics	4850	1822	0.0321
		T06_TH_TOT_5GEX_1	10x Genomics	4659	1781	0.0301
		T03_TH_TOT_5GEX_2	10x Genomics	5708	1930	0.0402
		T03_TH_TOT_5GEX_1	10x Genomics	4937	1798	0.0402
		P3_TH_CD3P_1	10x Genomics	3375	1274	0.0254
		P3_TH_CD3N_1	10x Genomics	4148	1485	0.0278
		P2_TH_CD3P_1	10x Genomics	3287	1276	0.0296
		P2_TH_CD3N_1	10x Genomics	4441	1551	0.0307
		P1_TH_CD3P_2	10x Genomics	3344	1207	0.0227
		P1_TH_CD3P_1	10x Genomics	3331	1207	0.0231
		P1_TH_CD3N_2	10x Genomics	5347	1747	0.0245
		P1_TH_CD3N_1	10x Genomics	5298	1725	0.025
		F83_TH_EPCAM_5GEX	10x Genomics	9575	2634	0.0255
		F74_TH_TOT_5GEX_2	10x Genomics	12093	2915	0.0289
		F74_TH_TOT_5GEX_1	10x Genomics	10751	2656	0.0306
		F67_TH_TOT_5GEX_4	10x Genomics	6095	1950	0.0249
		F67_TH_TOT_5GEX_3	10x Genomics	7993	2315	0.023
		F67_TH_TOT_5GEX_2	10x Genomics	7458	2200	0.0238
		F67_TH_TOT_5GEX_1	10x Genomics	7463	2223	0.0239
		F64_TH_TOT_5GEX_2	10x Genomics	7784	2323	0.0231
		F64_TH_TOT_5GEX_1	10x Genomics	8565	2436	0.0238
		F45_TH_45P_5GEX	10x Genomics	10336	2505	0.0233
		F45_TH_45P	10x Genomics	7803	2001	0.0158
		F45_TH_45N_5GEX	10x Genomics	13063	3073	0.0283
		F45_TH_45N	10x Genomics	7532	2024	0.0179
		F41_TH_45P_5GEX	10x Genomics	8494	2304	0.0233
		F41_TH_45P	10x Genomics	7239	1957	0.0135
		F41_TH_45N_5GEX	10x Genomics	10873	2918	0.0287
		F41_TH_45N	10x Genomics	8099	2274	0.0176
		F38_TH_45P_5GEX	10x Genomics	12165	2866	0.0259
		F38_TH_45P	10x Genomics	7879	2146	0.0155
		F38_TH_45N_2	10x Genomics	7232	2312	0.0196
		F38_TH_45N_1	10x Genomics	7665	2376	0.0194
		F30_TH_45P_5GEX	10x Genomics	10618	2659	0.0262
		F30_TH_45P	10x Genomics	10214	2360	0.0149
		F30_TH_45N	10x Genomics	9191	2134	0.0209
		F29_TH_45P_5GEX	10x Genomics	8457	2376	0.0283
		F29_TH_45P	10x Genomics	4809	1825	0.021
		F29_TH_45N	10x Genomics	12764	3086	0.0185
		F23_TH_45P	10x Genomics	9512	2158	0.0158
		F23_TH_45N	10x Genomics	12887	2727	0.0183
		F22_TH_TOT	10x Genomics	11885	2681	0.018
		F21_TH_45P	10x Genomics	10626	2418	0.0206
		F21_TH_45N	10x Genomics	9074	2315	0.0208
		C41_TH_TOT_2	10x Genomics	14191	3545	0.0261
		C41_TH_TOT_1	10x Genomics	14244	3548	0.0252
		C40_TH_TOT_2	10x Genomics	11139	3055	0.0197
		C40_TH_TOT_1	10x Genomics	11294	3098	0.0197
		C34_TH_TOT_5GEX	10x Genomics	6581	2254	0.0236
		A43_TH_TOT_5GEX_2	10x Genomics	4574	1371	0.0475
		A43_TH_TOT_5GEX_1	10x Genomics	5219	1611	0.0461
		A43_TH_45NM_5GEX_2	10x Genomics	4516	1487	0.0599
		A43_TH_45NM_5GEX_1	10x Genomics	4382	1467	0.0596
		A16_TH_TOT_8	10x Genomics	5579	1744	0.0215
		A16_TH_TOT_7	10x Genomics	5665	1771	0.0215
		A16_TH_TOT_6	10x Genomics	5796	1795	0.022
		A16_TH_TOT_5GEX_8	10x Genomics	5122	1856	0.0382
		A16_TH_TOT_5GEX_7	10x Genomics	5507	1951	0.0374
		A16_TH_TOT_5GEX_6	10x Genomics	5337	1862	0.0393
		A16_TH_TOT_5GEX_5	10x Genomics	5371	1907	0.0386
		A16_TH_TOT_5GEX_4	10x Genomics	5187	1934	0.0364
		A16_TH_TOT_5GEX_3	10x Genomics	5299	1971	0.0354
		A16_TH_TOT_5GEX_2	10x Genomics	5266	1949	0.038
		A16_TH_TOT_5GEX_1	10x Genomics	5074	1947	0.0382
		A16_TH_TOT_5	10x Genomics	5576	1740	0.0224
		A16_TH_TOT_4	10x Genomics	5732	1815	0.0212
		A16_TH_TOT_3	10x Genomics	5584	1761	0.0215
		A16_TH_TOT_2	10x Genomics	5338	1749	0.0208
		A16_TH_TOT_1	10x Genomics	5840	1810	0.0226
