# Supplementary material for: Transcriptional profile of human thymus reveals IGFBP5 is correlated with age-related thymic involution
Source: Front Immunol. 2024 Jan 22;15:1322214. doi: 10.3389/fimmu.2024.1322214 (PMC10839013; doi:10.3389/fimmu.2024.1322214)
Supplement: Supplementary file 2 [file Table_2.csv]

Supplementary Table 2. siRNA sequences
siRNA number	sequence
	Sense (5¡¯-3¡¯)	Antisense (3¡¯-5¡¯)
mIgfbp5-813	CGACGAGAAAGCUCUGUCCAUTT	AUGGACAGAGCUUUCUCGUCGTT
mIgfbp5-1385	GCAAAGGAUUCUACAAGAGAATT	UUCUCUUGUAGAAUCCUUUGCTT
mIgfbp5-1512	CCACGCCUUCGACAGCAGUAATT	UUACUGCUGUCGAAGGCGUGGTT
