# Supplementary material for: Transcriptional profile of human thymus reveals IGFBP5 is correlated with age-related thymic involution
Source: Front Immunol. 2024 Jan 22;15:1322214. doi: 10.3389/fimmu.2024.1322214 (PMC10839013; doi:10.3389/fimmu.2024.1322214)
Supplement: Supplementary file 3 [file Table_3.csv]

Supplementary Table 3. RT¨CPCR primers
gene	Forward primer	Reverse primer
m¦Â-actin	GGCTGTATTCCCCTCCATCG	CCAGTTGGTAACAATGCCATGT
mIGFBP5	ACGGCGAGCAAACCAAGATA	GAGGGCTTACACTGCTTTCT
