# Supplementary material for: Transcriptional profile of human thymus reveals IGFBP5 is correlated with age-related thymic involution
Source: Front Immunol. 2024 Jan 22;15:1322214. doi: 10.3389/fimmu.2024.1322214 (PMC10839013; doi:10.3389/fimmu.2024.1322214)
Supplement: Supplementary file 4 [file Table_4.csv]

Supplementary Table 4. ligand-receptor pairs among early thymocytes revealed by Cellchat
	source	target	ligand	receptor	prob	pval	interaction_name	interaction_name_2	pathway_name	annotation	evidence
1	corneocyte-like mTEC	cTEC hi	AREG	EGFR	0.000519146	0	AREG_EGFR	AREG - EGFR	EGF	Secreted Signaling	KEGG: hsa04012
2	corneocyte-like mTEC	immature TEC	AREG	EGFR	0.000942041	0	AREG_EGFR	AREG - EGFR	EGF	Secreted Signaling	KEGG: hsa04012
3	corneocyte-like mTEC	mTEC lo	AREG	EGFR	0.000710481	0	AREG_EGFR	AREG - EGFR	EGF	Secreted Signaling	KEGG: hsa04012
4	endo arterial	cTEC hi	HBEGF	EGFR	0.000780645	0	HBEGF_EGFR	HBEGF - EGFR	EGF	Secreted Signaling	KEGG: hsa04012
5	endo arterial	immature TEC	HBEGF	EGFR	0.001416253	0	HBEGF_EGFR	HBEGF - EGFR	EGF	Secreted Signaling	KEGG: hsa04012
6	endo arterial	mTEC lo	HBEGF	EGFR	0.001068253	0	HBEGF_EGFR	HBEGF - EGFR	EGF	Secreted Signaling	KEGG: hsa04012
7	mesenchymal	endo arterial	FGF7	FGFR1	0.001941728	0	FGF7_FGFR1	FGF7 - FGFR1	FGF	Secreted Signaling	PMC: 4393358
8	mesenchymal	endo lymphatic	FGF7	FGFR1	0.002687123	0	FGF7_FGFR1	FGF7 - FGFR1	FGF	Secreted Signaling	PMC: 4393358
9	mesenchymal	endo venous	FGF7	FGFR1	0.002221568	0	FGF7_FGFR1	FGF7 - FGFR1	FGF	Secreted Signaling	PMC: 4393358
10	mesenchymal	mesenchymal	FGF7	FGFR1	0.003757502	0	FGF7_FGFR1	FGF7 - FGFR1	FGF	Secreted Signaling	PMC: 4393358
11	mesenchymal	mesothelial	FGF7	FGFR1	0.001733342	0	FGF7_FGFR1	FGF7 - FGFR1	FGF	Secreted Signaling	PMC: 4393358
12	pericyte	mesenchymal	PDGFA	PDGFRA	0.001146647	0	PDGFA_PDGFRA	PDGFA - PDGFRA	PDGF	Secreted Signaling	PMID: 15207812
13	pericyte	mTEC hi	PDGFA	PDGFRA	0.000456595	0	PDGFA_PDGFRA	PDGFA - PDGFRA	PDGF	Secreted Signaling	PMID: 15207812
14	pericyte	mesenchymal	PDGFA	PDGFRB	0.000763782	0	PDGFA_PDGFRB	PDGFA - PDGFRB	PDGF	Secreted Signaling	PMID: 15207812
15	pericyte	pericyte	PDGFA	PDGFRB	0.002978989	0	PDGFA_PDGFRB	PDGFA - PDGFRB	PDGF	Secreted Signaling	PMID: 15207812
16	endo arterial	mesenchymal	PDGFB	PDGFRA	0.001540249	0	PDGFB_PDGFRA	PDGFB - PDGFRA	PDGF	Secreted Signaling	PMID: 15207812
17	endo arterial	mTEC hi	PDGFB	PDGFRA	0.000613551	0	PDGFB_PDGFRA	PDGFB - PDGFRA	PDGF	Secreted Signaling	PMID: 15207812
18	endo arterial	mesenchymal	PDGFB	PDGFRB	0.001026137	0	PDGFB_PDGFRB	PDGFB - PDGFRB	PDGF	Secreted Signaling	PMID: 15207812
19	endo arterial	pericyte	PDGFB	PDGFRB	0.003998432	0	PDGFB_PDGFRB	PDGFB - PDGFRB	PDGF	Secreted Signaling	PMID: 15207812
20	CD123+ Thy2	endo arterial	VEGFB	FLT1	0.003079008	0	VEGFB_VEGFR1	VEGFB - VEGFR1	VEGF	Secreted Signaling	KEGG: hsa04370; PMID: 16633338
21	Thy2c	endo arterial	VEGFB	FLT1	0.003442194	0	VEGFB_VEGFR1	VEGFB - VEGFR1	VEGF	Secreted Signaling	KEGG: hsa04370; PMID: 16633338
22	CD123+ Thy2	endo venous	VEGFB	FLT1	0.001154327	0	VEGFB_VEGFR1	VEGFB - VEGFR1	VEGF	Secreted Signaling	KEGG: hsa04370; PMID: 16633338
23	Thy2c	endo venous	VEGFB	FLT1	0.00129078	0	VEGFB_VEGFR1	VEGFB - VEGFR1	VEGF	Secreted Signaling	KEGG: hsa04370; PMID: 16633338
24	endo arterial	endo arterial	VEGFC	KDR	0.002441382	0	VEGFC_VEGFR2	VEGFC - VEGFR2	VEGF	Secreted Signaling	KEGG: hsa04370; PMID: 16633338
25	endo arterial	endo lymphatic	VEGFC	KDR	0.001672374	0	VEGFC_VEGFR2	VEGFC - VEGFR2	VEGF	Secreted Signaling	KEGG: hsa04370; PMID: 16633338
26	endo arterial	endo venous	VEGFC	KDR	0.002196751	0	VEGFC_VEGFR2	VEGFC - VEGFR2	VEGF	Secreted Signaling	KEGG: hsa04370; PMID: 16633338
27	muscle-like myoid	endo arterial	PGF	FLT1	0.00748087	0	PGF_VEGFR1	PGF - VEGFR1	VEGF	Secreted Signaling	KEGG: hsa04370; PMID: 16633338
28	pericyte	endo arterial	PGF	FLT1	0.009369198	0	PGF_VEGFR1	PGF - VEGFR1	VEGF	Secreted Signaling	KEGG: hsa04370; PMID: 16633338
29	muscle-like myoid	endo venous	PGF	FLT1	0.002812358	0	PGF_VEGFR1	PGF - VEGFR1	VEGF	Secreted Signaling	KEGG: hsa04370; PMID: 16633338
30	pericyte	endo venous	PGF	FLT1	0.003526443	0	PGF_VEGFR1	PGF - VEGFR1	VEGF	Secreted Signaling	KEGG: hsa04370; PMID: 16633338
31	mesenchymal	Thy1	IGF1	IGF1R	0.001168783	0	IGF1_IGF1R	IGF1 - IGF1R	IGF	Secreted Signaling	PMID: 14604834
32	mesenchymal	Thy2a	IGF1	IGF1R	0.000846096	0	IGF1_IGF1R	IGF1 - IGF1R	IGF	Secreted Signaling	PMID: 14604834
33	mesenchymal	Thy2b	IGF1	IGF1R	0.001043601	0	IGF1_IGF1R	IGF1 - IGF1R	IGF	Secreted Signaling	PMID: 14604834
34	mesenchymal	Thy2c	IGF1	IGF1R	0.000936687	0	IGF1_IGF1R	IGF1 - IGF1R	IGF	Secreted Signaling	PMID: 14604834
35	mesenchymal	Thy3	IGF1	IGF1R	0.000909487	0	IGF1_IGF1R	IGF1 - IGF1R	IGF	Secreted Signaling	PMID: 14604834
36	corneocyte-like mTEC	Thy1	IGF2	IGF1R	0.001282168	0	IGF2_IGF1R	IGF2 - IGF1R	IGF	Secreted Signaling	PMID: 14604834
37	cTEC lo	Thy1	IGF2	IGF1R	0.002253402	0	IGF2_IGF1R	IGF2 - IGF1R	IGF	Secreted Signaling	PMID: 14604834
38	endo arterial	Thy1	IGF2	IGF1R	0.00566013	0	IGF2_IGF1R	IGF2 - IGF1R	IGF	Secreted Signaling	PMID: 14604834
39	endo lymphatic	Thy1	IGF2	IGF1R	0.001412967	0	IGF2_IGF1R	IGF2 - IGF1R	IGF	Secreted Signaling	PMID: 14604834
40	endo venous	Thy1	IGF2	IGF1R	0.00161415	0	IGF2_IGF1R	IGF2 - IGF1R	IGF	Secreted Signaling	PMID: 14604834
41	mesenchymal	Thy1	IGF2	IGF1R	0.007260619	0	IGF2_IGF1R	IGF2 - IGF1R	IGF	Secreted Signaling	PMID: 14604834
42	mesothelial	Thy1	IGF2	IGF1R	0.002209295	0	IGF2_IGF1R	IGF2 - IGF1R	IGF	Secreted Signaling	PMID: 14604834
43	mTEC hi	Thy1	IGF2	IGF1R	0.001741523	0	IGF2_IGF1R	IGF2 - IGF1R	IGF	Secreted Signaling	PMID: 14604834
44	mTEC lo	Thy1	IGF2	IGF1R	0.001551087	0	IGF2_IGF1R	IGF2 - IGF1R	IGF	Secreted Signaling	PMID: 14604834
45	muscle-like myoid	Thy1	IGF2	IGF1R	0.00775845	0	IGF2_IGF1R	IGF2 - IGF1R	IGF	Secreted Signaling	PMID: 14604834
46	myelin+ epi	Thy1	IGF2	IGF1R	0.002694109	0	IGF2_IGF1R	IGF2 - IGF1R	IGF	Secreted Signaling	PMID: 14604834
47	neuroendocrine	Thy1	IGF2	IGF1R	0.001074547	0	IGF2_IGF1R	IGF2 - IGF1R	IGF	Secreted Signaling	PMID: 14604834
48	pericyte	Thy1	IGF2	IGF1R	0.000946366	0	IGF2_IGF1R	IGF2 - IGF1R	IGF	Secreted Signaling	PMID: 14604834
49	corneocyte-like mTEC	Thy2a	IGF2	IGF1R	0.000927957	0	IGF2_IGF1R	IGF2 - IGF1R	IGF	Secreted Signaling	PMID: 14604834
50	cTEC lo	Thy2a	IGF2	IGF1R	0.001631606	0	IGF2_IGF1R	IGF2 - IGF1R	IGF	Secreted Signaling	PMID: 14604834
51	endo arterial	Thy2a	IGF2	IGF1R	0.004109028	0	IGF2_IGF1R	IGF2 - IGF1R	IGF	Secreted Signaling	PMID: 14604834
52	endo lymphatic	Thy2a	IGF2	IGF1R	0.001022848	0	IGF2_IGF1R	IGF2 - IGF1R	IGF	Secreted Signaling	PMID: 14604834
53	endo venous	Thy2a	IGF2	IGF1R	0.001168848	0	IGF2_IGF1R	IGF2 - IGF1R	IGF	Secreted Signaling	PMID: 14604834
54	mesenchymal	Thy2a	IGF2	IGF1R	0.005271763	0	IGF2_IGF1R	IGF2 - IGF1R	IGF	Secreted Signaling	PMID: 14604834
55	mesothelial	Thy2a	IGF2	IGF1R	0.001600812	0	IGF2_IGF1R	IGF2 - IGF1R	IGF	Secreted Signaling	PMID: 14604834
56	mTEC hi	Thy2a	IGF2	IGF1R	0.001260594	0	IGF2_IGF1R	IGF2 - IGF1R	IGF	Secreted Signaling	PMID: 14604834
57	mTEC lo	Thy2a	IGF2	IGF1R	0.001123052	0	IGF2_IGF1R	IGF2 - IGF1R	IGF	Secreted Signaling	PMID: 14604834
58	muscle-like myoid	Thy2a	IGF2	IGF1R	0.005625498	0	IGF2_IGF1R	IGF2 - IGF1R	IGF	Secreted Signaling	PMID: 14604834
59	myelin+ epi	Thy2a	IGF2	IGF1R	0.001950869	0	IGF2_IGF1R	IGF2 - IGF1R	IGF	Secreted Signaling	PMID: 14604834
60	neuroendocrine	Thy2a	IGF2	IGF1R	0.000777722	0	IGF2_IGF1R	IGF2 - IGF1R	IGF	Secreted Signaling	PMID: 14604834
61	pericyte	Thy2a	IGF2	IGF1R	0.000685056	0	IGF2_IGF1R	IGF2 - IGF1R	IGF	Secreted Signaling	PMID: 14604834
62	corneocyte-like mTEC	Thy2b	IGF2	IGF1R	0.001144751	0	IGF2_IGF1R	IGF2 - IGF1R	IGF	Secreted Signaling	PMID: 14604834
63	cTEC lo	Thy2b	IGF2	IGF1R	0.002012192	0	IGF2_IGF1R	IGF2 - IGF1R	IGF	Secreted Signaling	PMID: 14604834
64	endo arterial	Thy2b	IGF2	IGF1R	0.005058667	0	IGF2_IGF1R	IGF2 - IGF1R	IGF	Secreted Signaling	PMID: 14604834
65	endo lymphatic	Thy2b	IGF2	IGF1R	0.001261625	0	IGF2_IGF1R	IGF2 - IGF1R	IGF	Secreted Signaling	PMID: 14604834
66	endo venous	Thy2b	IGF2	IGF1R	0.001441409	0	IGF2_IGF1R	IGF2 - IGF1R	IGF	Secreted Signaling	PMID: 14604834
67	mesenchymal	Thy2b	IGF2	IGF1R	0.006489429	0	IGF2_IGF1R	IGF2 - IGF1R	IGF	Secreted Signaling	PMID: 14604834
68	mesothelial	Thy2b	IGF2	IGF1R	0.001973276	0	IGF2_IGF1R	IGF2 - IGF1R	IGF	Secreted Signaling	PMID: 14604834
69	mTEC hi	Thy2b	IGF2	IGF1R	0.00155495	0	IGF2_IGF1R	IGF2 - IGF1R	IGF	Secreted Signaling	PMID: 14604834
70	mTEC lo	Thy2b	IGF2	IGF1R	0.001385041	0	IGF2_IGF1R	IGF2 - IGF1R	IGF	Secreted Signaling	PMID: 14604834
71	muscle-like myoid	Thy2b	IGF2	IGF1R	0.00693121	0	IGF2_IGF1R	IGF2 - IGF1R	IGF	Secreted Signaling	PMID: 14604834
72	myelin+ epi	Thy2b	IGF2	IGF1R	0.002405792	0	IGF2_IGF1R	IGF2 - IGF1R	IGF	Secreted Signaling	PMID: 14604834
73	neuroendocrine	Thy2b	IGF2	IGF1R	0.000959394	0	IGF2_IGF1R	IGF2 - IGF1R	IGF	Secreted Signaling	PMID: 14604834
74	pericyte	Thy2b	IGF2	IGF1R	0.000844994	0	IGF2_IGF1R	IGF2 - IGF1R	IGF	Secreted Signaling	PMID: 14604834
75	corneocyte-like mTEC	Thy2c	IGF2	IGF1R	0.001027364	0	IGF2_IGF1R	IGF2 - IGF1R	IGF	Secreted Signaling	PMID: 14604834
76	cTEC lo	Thy2c	IGF2	IGF1R	0.001806221	0	IGF2_IGF1R	IGF2 - IGF1R	IGF	Secreted Signaling	PMID: 14604834
77	endo arterial	Thy2c	IGF2	IGF1R	0.004546267	0	IGF2_IGF1R	IGF2 - IGF1R	IGF	Secreted Signaling	PMID: 14604834
78	endo lymphatic	Thy2c	IGF2	IGF1R	0.001132367	0	IGF2_IGF1R	IGF2 - IGF1R	IGF	Secreted Signaling	PMID: 14604834
79	endo venous	Thy2c	IGF2	IGF1R	0.001293915	0	IGF2_IGF1R	IGF2 - IGF1R	IGF	Secreted Signaling	PMID: 14604834
80	mesenchymal	Thy2c	IGF2	IGF1R	0.00583253	0	IGF2_IGF1R	IGF2 - IGF1R	IGF	Secreted Signaling	PMID: 14604834
81	mesothelial	Thy2c	IGF2	IGF1R	0.001771865	0	IGF2_IGF1R	IGF2 - IGF1R	IGF	Secreted Signaling	PMID: 14604834
82	mTEC hi	Thy2c	IGF2	IGF1R	0.001395592	0	IGF2_IGF1R	IGF2 - IGF1R	IGF	Secreted Signaling	PMID: 14604834
83	mTEC lo	Thy2c	IGF2	IGF1R	0.00124325	0	IGF2_IGF1R	IGF2 - IGF1R	IGF	Secreted Signaling	PMID: 14604834
84	muscle-like myoid	Thy2c	IGF2	IGF1R	0.006225698	0	IGF2_IGF1R	IGF2 - IGF1R	IGF	Secreted Signaling	PMID: 14604834
85	myelin+ epi	Thy2c	IGF2	IGF1R	0.002159614	0	IGF2_IGF1R	IGF2 - IGF1R	IGF	Secreted Signaling	PMID: 14604834
86	neuroendocrine	Thy2c	IGF2	IGF1R	0.000861029	0	IGF2_IGF1R	IGF2 - IGF1R	IGF	Secreted Signaling	PMID: 14604834
87	pericyte	Thy2c	IGF2	IGF1R	0.000758412	0	IGF2_IGF1R	IGF2 - IGF1R	IGF	Secreted Signaling	PMID: 14604834
88	corneocyte-like mTEC	Thy3	IGF2	IGF1R	0.000997509	0	IGF2_IGF1R	IGF2 - IGF1R	IGF	Secreted Signaling	PMID: 14604834
89	cTEC lo	Thy3	IGF2	IGF1R	0.001753805	0	IGF2_IGF1R	IGF2 - IGF1R	IGF	Secreted Signaling	PMID: 14604834
90	endo arterial	Thy3	IGF2	IGF1R	0.004415403	0	IGF2_IGF1R	IGF2 - IGF1R	IGF	Secreted Signaling	PMID: 14604834
91	endo lymphatic	Thy3	IGF2	IGF1R	0.001099483	0	IGF2_IGF1R	IGF2 - IGF1R	IGF	Secreted Signaling	PMID: 14604834
92	endo venous	Thy3	IGF2	IGF1R	0.001256376	0	IGF2_IGF1R	IGF2 - IGF1R	IGF	Secreted Signaling	PMID: 14604834
93	mesenchymal	Thy3	IGF2	IGF1R	0.005664726	0	IGF2_IGF1R	IGF2 - IGF1R	IGF	Secreted Signaling	PMID: 14604834
94	mesothelial	Thy3	IGF2	IGF1R	0.001720559	0	IGF2_IGF1R	IGF2 - IGF1R	IGF	Secreted Signaling	PMID: 14604834
95	mTEC hi	Thy3	IGF2	IGF1R	0.001355054	0	IGF2_IGF1R	IGF2 - IGF1R	IGF	Secreted Signaling	PMID: 14604834
96	mTEC lo	Thy3	IGF2	IGF1R	0.001207167	0	IGF2_IGF1R	IGF2 - IGF1R	IGF	Secreted Signaling	PMID: 14604834
97	muscle-like myoid	Thy3	IGF2	IGF1R	0.006045813	0	IGF2_IGF1R	IGF2 - IGF1R	IGF	Secreted Signaling	PMID: 14604834
98	myelin+ epi	Thy3	IGF2	IGF1R	0.002096958	0	IGF2_IGF1R	IGF2 - IGF1R	IGF	Secreted Signaling	PMID: 14604834
99	neuroendocrine	Thy3	IGF2	IGF1R	0.00083601	0	IGF2_IGF1R	IGF2 - IGF1R	IGF	Secreted Signaling	PMID: 14604834
100	pericyte	Thy3	IGF2	IGF1R	0.000736385	0	IGF2_IGF1R	IGF2 - IGF1R	IGF	Secreted Signaling	PMID: 14604834
101	corneocyte-like mTEC	Thy2c	IGF2	IGF2R	0.000855758	0	IGF2_IGF2R	IGF2 - IGF2R	IGF	Secreted Signaling	PMID: 14604834
102	cTEC lo	Thy2c	IGF2	IGF2R	0.001504873	0	IGF2_IGF2R	IGF2 - IGF2R	IGF	Secreted Signaling	PMID: 14604834
103	endo arterial	Thy2c	IGF2	IGF2R	0.003793053	0	IGF2_IGF2R	IGF2 - IGF2R	IGF	Secreted Signaling	PMID: 14604834
104	endo lymphatic	Thy2c	IGF2	IGF2R	0.000943332	0	IGF2_IGF2R	IGF2 - IGF2R	IGF	Secreted Signaling	PMID: 14604834
105	endo venous	Thy2c	IGF2	IGF2R	0.001078089	0	IGF2_IGF2R	IGF2 - IGF2R	IGF	Secreted Signaling	PMID: 14604834
106	mesenchymal	Thy2c	IGF2	IGF2R	0.004866627	0	IGF2_IGF2R	IGF2 - IGF2R	IGF	Secreted Signaling	PMID: 14604834
107	mesothelial	Thy2c	IGF2	IGF2R	0.001476809	0	IGF2_IGF2R	IGF2 - IGF2R	IGF	Secreted Signaling	PMID: 14604834
108	mTEC hi	Thy2c	IGF2	IGF2R	0.001162567	0	IGF2_IGF2R	IGF2 - IGF2R	IGF	Secreted Signaling	PMID: 14604834
109	mTEC lo	Thy2c	IGF2	IGF2R	0.001035811	0	IGF2_IGF2R	IGF2 - IGF2R	IGF	Secreted Signaling	PMID: 14604834
110	muscle-like myoid	Thy2c	IGF2	IGF2R	0.005190884	0	IGF2_IGF2R	IGF2 - IGF2R	IGF	Secreted Signaling	PMID: 14604834
111	myelin+ epi	Thy2c	IGF2	IGF2R	0.001799387	0	IGF2_IGF2R	IGF2 - IGF2R	IGF	Secreted Signaling	PMID: 14604834
112	neuroendocrine	Thy2c	IGF2	IGF2R	0.00071722	0	IGF2_IGF2R	IGF2 - IGF2R	IGF	Secreted Signaling	PMID: 14604834
113	pericyte	Thy2c	IGF2	IGF2R	0.000631794	0	IGF2_IGF2R	IGF2 - IGF2R	IGF	Secreted Signaling	PMID: 14604834
114	corneocyte-like mTEC	Thy3	IGF2	IGF2R	0.000995043	0	IGF2_IGF2R	IGF2 - IGF2R	IGF	Secreted Signaling	PMID: 14604834
115	cTEC lo	Thy3	IGF2	IGF2R	0.001749474	0	IGF2_IGF2R	IGF2 - IGF2R	IGF	Secreted Signaling	PMID: 14604834
116	endo arterial	Thy3	IGF2	IGF2R	0.004404589	0	IGF2_IGF2R	IGF2 - IGF2R	IGF	Secreted Signaling	PMID: 14604834
117	endo lymphatic	Thy3	IGF2	IGF2R	0.001096767	0	IGF2_IGF2R	IGF2 - IGF2R	IGF	Secreted Signaling	PMID: 14604834
118	endo venous	Thy3	IGF2	IGF2R	0.001253274	0	IGF2_IGF2R	IGF2 - IGF2R	IGF	Secreted Signaling	PMID: 14604834
119	mesenchymal	Thy3	IGF2	IGF2R	0.005650858	0	IGF2_IGF2R	IGF2 - IGF2R	IGF	Secreted Signaling	PMID: 14604834
120	mesothelial	Thy3	IGF2	IGF2R	0.00171632	0	IGF2_IGF2R	IGF2 - IGF2R	IGF	Secreted Signaling	PMID: 14604834
121	mTEC hi	Thy3	IGF2	IGF2R	0.001351705	0	IGF2_IGF2R	IGF2 - IGF2R	IGF	Secreted Signaling	PMID: 14604834
122	mTEC lo	Thy3	IGF2	IGF2R	0.001204186	0	IGF2_IGF2R	IGF2 - IGF2R	IGF	Secreted Signaling	PMID: 14604834
123	muscle-like myoid	Thy3	IGF2	IGF2R	0.006030949	0	IGF2_IGF2R	IGF2 - IGF2R	IGF	Secreted Signaling	PMID: 14604834
124	myelin+ epi	Thy3	IGF2	IGF2R	0.002091782	0	IGF2_IGF2R	IGF2 - IGF2R	IGF	Secreted Signaling	PMID: 14604834
125	neuroendocrine	Thy3	IGF2	IGF2R	0.000833943	0	IGF2_IGF2R	IGF2 - IGF2R	IGF	Secreted Signaling	PMID: 14604834
126	pericyte	Thy3	IGF2	IGF2R	0.000734566	0	IGF2_IGF2R	IGF2 - IGF2R	IGF	Secreted Signaling	PMID: 14604834
127	corneocyte-like mTEC	Thy1	CCL25	CCR9	0.000683469	0	CCL25_CCR9	CCL25 - CCR9	CCL	Secreted Signaling	KEGG: hsa04060
128	cTEC hi	Thy1	CCL25	CCR9	0.021028965	0	CCL25_CCR9	CCL25 - CCR9	CCL	Secreted Signaling	KEGG: hsa04060
129	cTEC lo	Thy1	CCL25	CCR9	0.012844874	0	CCL25_CCR9	CCL25 - CCR9	CCL	Secreted Signaling	KEGG: hsa04060
130	immature TEC	Thy1	CCL25	CCR9	0.008908949	0	CCL25_CCR9	CCL25 - CCR9	CCL	Secreted Signaling	KEGG: hsa04060
131	mTEC hi	Thy1	CCL25	CCR9	0.005133209	0	CCL25_CCR9	CCL25 - CCR9	CCL	Secreted Signaling	KEGG: hsa04060
132	mTEC lo	Thy1	CCL25	CCR9	0.002977062	0	CCL25_CCR9	CCL25 - CCR9	CCL	Secreted Signaling	KEGG: hsa04060
133	myelin+ epi	Thy1	CCL25	CCR9	0.003065034	0	CCL25_CCR9	CCL25 - CCR9	CCL	Secreted Signaling	KEGG: hsa04060
134	cTEC lo	corneocyte-like mTEC	CCL2	ACKR1	0.005626264	0	CCL2_ACKR1	CCL2 - ACKR1	CCL	Secreted Signaling	PMID: 26740381
135	pericyte	corneocyte-like mTEC	CCL2	ACKR1	0.005750851	0	CCL2_ACKR1	CCL2 - ACKR1	CCL	Secreted Signaling	PMID: 26740381
136	corneocyte-like mTEC	endo lymphatic	CCL2	ACKR1	0.010279534	0	CCL2_ACKR1	CCL2 - ACKR1	CCL	Secreted Signaling	PMID: 26740381
137	cTEC hi	endo lymphatic	CCL2	ACKR1	0.022276633	0	CCL2_ACKR1	CCL2 - ACKR1	CCL	Secreted Signaling	PMID: 26740381
138	cTEC lo	endo lymphatic	CCL2	ACKR1	0.064408046	0	CCL2_ACKR1	CCL2 - ACKR1	CCL	Secreted Signaling	PMID: 26740381
139	endo arterial	endo lymphatic	CCL2	ACKR1	0.007674208	0	CCL2_ACKR1	CCL2 - ACKR1	CCL	Secreted Signaling	PMID: 26740381
140	endo lymphatic	endo lymphatic	CCL2	ACKR1	0.021930171	0	CCL2_ACKR1	CCL2 - ACKR1	CCL	Secreted Signaling	PMID: 26740381
141	endo venous	endo lymphatic	CCL2	ACKR1	0.013274318	0	CCL2_ACKR1	CCL2 - ACKR1	CCL	Secreted Signaling	PMID: 26740381
142	immature TEC	endo lymphatic	CCL2	ACKR1	0.030869211	0	CCL2_ACKR1	CCL2 - ACKR1	CCL	Secreted Signaling	PMID: 26740381
143	mesenchymal	endo lymphatic	CCL2	ACKR1	0.031802439	0	CCL2_ACKR1	CCL2 - ACKR1	CCL	Secreted Signaling	PMID: 26740381
144	mesothelial	endo lymphatic	CCL2	ACKR1	0.021119492	0	CCL2_ACKR1	CCL2 - ACKR1	CCL	Secreted Signaling	PMID: 26740381
145	mTEC hi	endo lymphatic	CCL2	ACKR1	0.012486858	0	CCL2_ACKR1	CCL2 - ACKR1	CCL	Secreted Signaling	PMID: 26740381
146	mTEC lo	endo lymphatic	CCL2	ACKR1	0.023858126	0	CCL2_ACKR1	CCL2 - ACKR1	CCL	Secreted Signaling	PMID: 26740381
147	myelin+ epi	endo lymphatic	CCL2	ACKR1	0.030086117	0	CCL2_ACKR1	CCL2 - ACKR1	CCL	Secreted Signaling	PMID: 26740381
148	pericyte	endo lymphatic	CCL2	ACKR1	0.065748228	0	CCL2_ACKR1	CCL2 - ACKR1	CCL	Secreted Signaling	PMID: 26740381
149	corneocyte-like mTEC	endo venous	CCL2	ACKR1	0.00978319	0	CCL2_ACKR1	CCL2 - ACKR1	CCL	Secreted Signaling	PMID: 26740381
150	cTEC hi	endo venous	CCL2	ACKR1	0.021213429	0	CCL2_ACKR1	CCL2 - ACKR1	CCL	Secreted Signaling	PMID: 26740381
151	cTEC lo	endo venous	CCL2	ACKR1	0.061460423	0	CCL2_ACKR1	CCL2 - ACKR1	CCL	Secreted Signaling	PMID: 26740381
152	endo arterial	endo venous	CCL2	ACKR1	0.007302733	0	CCL2_ACKR1	CCL2 - ACKR1	CCL	Secreted Signaling	PMID: 26740381
153	endo lymphatic	endo venous	CCL2	ACKR1	0.020883149	0	CCL2_ACKR1	CCL2 - ACKR1	CCL	Secreted Signaling	PMID: 26740381
154	endo venous	endo venous	CCL2	ACKR1	0.012635218	0	CCL2_ACKR1	CCL2 - ACKR1	CCL	Secreted Signaling	PMID: 26740381
155	immature TEC	endo venous	CCL2	ACKR1	0.029408241	0	CCL2_ACKR1	CCL2 - ACKR1	CCL	Secreted Signaling	PMID: 26740381
156	mesenchymal	endo venous	CCL2	ACKR1	0.030298681	0	CCL2_ACKR1	CCL2 - ACKR1	CCL	Secreted Signaling	PMID: 26740381
157	mesothelial	endo venous	CCL2	ACKR1	0.020110378	0	CCL2_ACKR1	CCL2 - ACKR1	CCL	Secreted Signaling	PMID: 26740381
158	mTEC hi	endo venous	CCL2	ACKR1	0.011885213	0	CCL2_ACKR1	CCL2 - ACKR1	CCL	Secreted Signaling	PMID: 26740381
159	mTEC lo	endo venous	CCL2	ACKR1	0.022721195	0	CCL2_ACKR1	CCL2 - ACKR1	CCL	Secreted Signaling	PMID: 26740381
160	myelin+ epi	endo venous	CCL2	ACKR1	0.028661112	0	CCL2_ACKR1	CCL2 - ACKR1	CCL	Secreted Signaling	PMID: 26740381
161	pericyte	endo venous	CCL2	ACKR1	0.062743384	0	CCL2_ACKR1	CCL2 - ACKR1	CCL	Secreted Signaling	PMID: 26740381
162	cTEC hi	mTEC hi	CCL2	ACKR1	0.003600188	0	CCL2_ACKR1	CCL2 - ACKR1	CCL	Secreted Signaling	PMID: 26740381
163	cTEC lo	mTEC hi	CCL2	ACKR1	0.010799309	0	CCL2_ACKR1	CCL2 - ACKR1	CCL	Secreted Signaling	PMID: 26740381
164	endo lymphatic	mTEC hi	CCL2	ACKR1	0.003543142	0.01	CCL2_ACKR1	CCL2 - ACKR1	CCL	Secreted Signaling	PMID: 26740381
165	immature TEC	mTEC hi	CCL2	ACKR1	0.005025888	0	CCL2_ACKR1	CCL2 - ACKR1	CCL	Secreted Signaling	PMID: 26740381
166	mesenchymal	mTEC hi	CCL2	ACKR1	0.005182007	0	CCL2_ACKR1	CCL2 - ACKR1	CCL	Secreted Signaling	PMID: 26740381
167	mTEC lo	mTEC hi	CCL2	ACKR1	0.003861013	0	CCL2_ACKR1	CCL2 - ACKR1	CCL	Secreted Signaling	PMID: 26740381
168	myelin+ epi	mTEC hi	CCL2	ACKR1	0.00489508	0	CCL2_ACKR1	CCL2 - ACKR1	CCL	Secreted Signaling	PMID: 26740381
169	pericyte	mTEC hi	CCL2	ACKR1	0.011037177	0	CCL2_ACKR1	CCL2 - ACKR1	CCL	Secreted Signaling	PMID: 26740381
170	cTEC hi	mTEC lo	CCL2	ACKR1	0.005264077	0	CCL2_ACKR1	CCL2 - ACKR1	CCL	Secreted Signaling	PMID: 26740381
171	cTEC lo	mTEC lo	CCL2	ACKR1	0.015737846	0	CCL2_ACKR1	CCL2 - ACKR1	CCL	Secreted Signaling	PMID: 26740381
172	endo lymphatic	mTEC lo	CCL2	ACKR1	0.005180804	0	CCL2_ACKR1	CCL2 - ACKR1	CCL	Secreted Signaling	PMID: 26740381
173	endo venous	mTEC lo	CCL2	ACKR1	0.003114883	0	CCL2_ACKR1	CCL2 - ACKR1	CCL	Secreted Signaling	PMID: 26740381
174	immature TEC	mTEC lo	CCL2	ACKR1	0.007343834	0	CCL2_ACKR1	CCL2 - ACKR1	CCL	Secreted Signaling	PMID: 26740381
175	mesenchymal	mTEC lo	CCL2	ACKR1	0.007571407	0	CCL2_ACKR1	CCL2 - ACKR1	CCL	Secreted Signaling	PMID: 26740381
176	mesothelial	mTEC lo	CCL2	ACKR1	0.004986132	0	CCL2_ACKR1	CCL2 - ACKR1	CCL	Secreted Signaling	PMID: 26740381
177	mTEC lo	mTEC lo	CCL2	ACKR1	0.005644764	0	CCL2_ACKR1	CCL2 - ACKR1	CCL	Secreted Signaling	PMID: 26740381
178	myelin+ epi	mTEC lo	CCL2	ACKR1	0.007153129	0	CCL2_ACKR1	CCL2 - ACKR1	CCL	Secreted Signaling	PMID: 26740381
179	pericyte	mTEC lo	CCL2	ACKR1	0.016082722	0	CCL2_ACKR1	CCL2 - ACKR1	CCL	Secreted Signaling	PMID: 26740381
180	cTEC hi	myelin+ epi	CCL2	ACKR1	0.003964398	0	CCL2_ACKR1	CCL2 - ACKR1	CCL	Secreted Signaling	PMID: 26740381
181	cTEC lo	myelin+ epi	CCL2	ACKR1	0.011883129	0	CCL2_ACKR1	CCL2 - ACKR1	CCL	Secreted Signaling	PMID: 26740381
182	endo lymphatic	myelin+ epi	CCL2	ACKR1	0.003901605	0	CCL2_ACKR1	CCL2 - ACKR1	CCL	Secreted Signaling	PMID: 26740381
183	immature TEC	myelin+ epi	CCL2	ACKR1	0.005533528	0	CCL2_ACKR1	CCL2 - ACKR1	CCL	Secreted Signaling	PMID: 26740381
184	mesenchymal	myelin+ epi	CCL2	ACKR1	0.005705325	0	CCL2_ACKR1	CCL2 - ACKR1	CCL	Secreted Signaling	PMID: 26740381
185	mesothelial	myelin+ epi	CCL2	ACKR1	0.003754818	0.02	CCL2_ACKR1	CCL2 - ACKR1	CCL	Secreted Signaling	PMID: 26740381
186	mTEC lo	myelin+ epi	CCL2	ACKR1	0.004251497	0	CCL2_ACKR1	CCL2 - ACKR1	CCL	Secreted Signaling	PMID: 26740381
187	myelin+ epi	myelin+ epi	CCL2	ACKR1	0.005389579	0	CCL2_ACKR1	CCL2 - ACKR1	CCL	Secreted Signaling	PMID: 26740381
188	pericyte	myelin+ epi	CCL2	ACKR1	0.012144576	0	CCL2_ACKR1	CCL2 - ACKR1	CCL	Secreted Signaling	PMID: 26740381
189	cTEC lo	pericyte	CCL2	ACKR1	0.006763271	0	CCL2_ACKR1	CCL2 - ACKR1	CCL	Secreted Signaling	PMID: 26740381
190	immature TEC	pericyte	CCL2	ACKR1	0.003140707	0	CCL2_ACKR1	CCL2 - ACKR1	CCL	Secreted Signaling	PMID: 26740381
191	mesenchymal	pericyte	CCL2	ACKR1	0.003238457	0	CCL2_ACKR1	CCL2 - ACKR1	CCL	Secreted Signaling	PMID: 26740381
192	myelin+ epi	pericyte	CCL2	ACKR1	0.003058813	0.04	CCL2_ACKR1	CCL2 - ACKR1	CCL	Secreted Signaling	PMID: 26740381
193	pericyte	pericyte	CCL2	ACKR1	0.006912861	0	CCL2_ACKR1	CCL2 - ACKR1	CCL	Secreted Signaling	PMID: 26740381
194	mTEC hi	corneocyte-like mTEC	CCL5	ACKR1	0.000984554	0	CCL5_ACKR1	CCL5 - ACKR1	CCL	Secreted Signaling	PMID: 26740381
195	mTEC hi	endo lymphatic	CCL5	ACKR1	0.011848784	0	CCL5_ACKR1	CCL5 - ACKR1	CCL	Secreted Signaling	PMID: 26740381
196	mTEC hi	endo venous	CCL5	ACKR1	0.011277532	0	CCL5_ACKR1	CCL5 - ACKR1	CCL	Secreted Signaling	PMID: 26740381
197	mTEC hi	mTEC hi	CCL5	ACKR1	0.001897943	0	CCL5_ACKR1	CCL5 - ACKR1	CCL	Secreted Signaling	PMID: 26740381
198	mTEC hi	mTEC lo	CCL5	ACKR1	0.002777304	0	CCL5_ACKR1	CCL5 - ACKR1	CCL	Secreted Signaling	PMID: 26740381
199	mTEC hi	myelin+ epi	CCL5	ACKR1	0.002090309	0	CCL5_ACKR1	CCL5 - ACKR1	CCL	Secreted Signaling	PMID: 26740381
200	mTEC hi	pericyte	CCL5	ACKR1	0.001184639	0	CCL5_ACKR1	CCL5 - ACKR1	CCL	Secreted Signaling	PMID: 26740381
201	endo lymphatic	corneocyte-like mTEC	CCL14	ACKR1	0.001785646	0	CCL14_ACKR1	CCL14 - ACKR1	CCL	Secreted Signaling	PMID: 26740381
202	endo venous	corneocyte-like mTEC	CCL14	ACKR1	0.005386329	0	CCL14_ACKR1	CCL14 - ACKR1	CCL	Secreted Signaling	PMID: 26740381
203	endo lymphatic	endo lymphatic	CCL14	ACKR1	0.021301189	0	CCL14_ACKR1	CCL14 - ACKR1	CCL	Secreted Signaling	PMID: 26740381
204	endo venous	endo lymphatic	CCL14	ACKR1	0.061817175	0	CCL14_ACKR1	CCL14 - ACKR1	CCL	Secreted Signaling	PMID: 26740381
205	endo lymphatic	endo venous	CCL14	ACKR1	0.020283573	0	CCL14_ACKR1	CCL14 - ACKR1	CCL	Secreted Signaling	PMID: 26740381
206	endo venous	endo venous	CCL14	ACKR1	0.058980647	0	CCL14_ACKR1	CCL14 - ACKR1	CCL	Secreted Signaling	PMID: 26740381
207	endo lymphatic	mTEC hi	CCL14	ACKR1	0.003439666	0	CCL14_ACKR1	CCL14 - ACKR1	CCL	Secreted Signaling	PMID: 26740381
208	endo venous	mTEC hi	CCL14	ACKR1	0.010341062	0	CCL14_ACKR1	CCL14 - ACKR1	CCL	Secreted Signaling	PMID: 26740381
209	endo lymphatic	mTEC lo	CCL14	ACKR1	0.005029742	0	CCL14_ACKR1	CCL14 - ACKR1	CCL	Secreted Signaling	PMID: 26740381
210	endo venous	mTEC lo	CCL14	ACKR1	0.015073235	0	CCL14_ACKR1	CCL14 - ACKR1	CCL	Secreted Signaling	PMID: 26740381
211	endo lymphatic	myelin+ epi	CCL14	ACKR1	0.0037877	0	CCL14_ACKR1	CCL14 - ACKR1	CCL	Secreted Signaling	PMID: 26740381
212	endo venous	myelin+ epi	CCL14	ACKR1	0.011379421	0	CCL14_ACKR1	CCL14 - ACKR1	CCL	Secreted Signaling	PMID: 26740381
213	endo lymphatic	pericyte	CCL14	ACKR1	0.002148183	0	CCL14_ACKR1	CCL14 - ACKR1	CCL	Secreted Signaling	PMID: 26740381
214	endo venous	pericyte	CCL14	ACKR1	0.006475164	0	CCL14_ACKR1	CCL14 - ACKR1	CCL	Secreted Signaling	PMID: 26740381
215	corneocyte-like mTEC	corneocyte-like mTEC	CXCL1	ACKR1	0.001266323	0	CXCL1_ACKR1	CXCL1 - ACKR1	CXCL	Secreted Signaling	PMID: 26740381
216	corneocyte-like mTEC	endo lymphatic	CXCL1	ACKR1	0.0151925	0	CXCL1_ACKR1	CXCL1 - ACKR1	CXCL	Secreted Signaling	PMID: 26740381
217	corneocyte-like mTEC	endo venous	CXCL1	ACKR1	0.014462401	0	CXCL1_ACKR1	CXCL1 - ACKR1	CXCL	Secreted Signaling	PMID: 26740381
218	corneocyte-like mTEC	mTEC hi	CXCL1	ACKR1	0.002440476	0	CXCL1_ACKR1	CXCL1 - ACKR1	CXCL	Secreted Signaling	PMID: 26740381
219	corneocyte-like mTEC	mTEC lo	CXCL1	ACKR1	0.003570306	0	CXCL1_ACKR1	CXCL1 - ACKR1	CXCL	Secreted Signaling	PMID: 26740381
220	corneocyte-like mTEC	myelin+ epi	CXCL1	ACKR1	0.002687682	0	CXCL1_ACKR1	CXCL1 - ACKR1	CXCL	Secreted Signaling	PMID: 26740381
221	corneocyte-like mTEC	pericyte	CXCL1	ACKR1	0.001523583	0	CXCL1_ACKR1	CXCL1 - ACKR1	CXCL	Secreted Signaling	PMID: 26740381
222	corneocyte-like mTEC	corneocyte-like mTEC	CXCL6	ACKR1	0.000598841	0	CXCL6_ACKR1	CXCL6 - ACKR1	CXCL	Secreted Signaling	PMID: 26740381
223	corneocyte-like mTEC	endo lymphatic	CXCL6	ACKR1	0.007237692	0	CXCL6_ACKR1	CXCL6 - ACKR1	CXCL	Secreted Signaling	PMID: 26740381
224	corneocyte-like mTEC	endo venous	CXCL6	ACKR1	0.0068872	0	CXCL6_ACKR1	CXCL6 - ACKR1	CXCL	Secreted Signaling	PMID: 26740381
225	corneocyte-like mTEC	mTEC hi	CXCL6	ACKR1	0.001154811	0	CXCL6_ACKR1	CXCL6 - ACKR1	CXCL	Secreted Signaling	PMID: 26740381
226	corneocyte-like mTEC	mTEC lo	CXCL6	ACKR1	0.001690445	0	CXCL6_ACKR1	CXCL6 - ACKR1	CXCL	Secreted Signaling	PMID: 26740381
227	corneocyte-like mTEC	myelin+ epi	CXCL6	ACKR1	0.001271953	0	CXCL6_ACKR1	CXCL6 - ACKR1	CXCL	Secreted Signaling	PMID: 26740381
228	corneocyte-like mTEC	pericyte	CXCL6	ACKR1	0.000720597	0	CXCL6_ACKR1	CXCL6 - ACKR1	CXCL	Secreted Signaling	PMID: 26740381
229	mTEC hi	corneocyte-like mTEC	CXCL10	ACKR1	0.000652577	0	CXCL10_ACKR1	CXCL10 - ACKR1	CXCL	Secreted Signaling	PMID: 26740381
230	mTEC hi	endo lymphatic	CXCL10	ACKR1	0.007882455	0	CXCL10_ACKR1	CXCL10 - ACKR1	CXCL	Secreted Signaling	PMID: 26740381
231	mTEC hi	endo venous	CXCL10	ACKR1	0.007500976	0	CXCL10_ACKR1	CXCL10 - ACKR1	CXCL	Secreted Signaling	PMID: 26740381
232	mTEC hi	mTEC hi	CXCL10	ACKR1	0.001258373	0	CXCL10_ACKR1	CXCL10 - ACKR1	CXCL	Secreted Signaling	PMID: 26740381
233	mTEC hi	mTEC lo	CXCL10	ACKR1	0.001841953	0	CXCL10_ACKR1	CXCL10 - ACKR1	CXCL	Secreted Signaling	PMID: 26740381
234	mTEC hi	myelin+ epi	CXCL10	ACKR1	0.001386005	0	CXCL10_ACKR1	CXCL10 - ACKR1	CXCL	Secreted Signaling	PMID: 26740381
235	mTEC hi	pericyte	CXCL10	ACKR1	0.000785249	0	CXCL10_ACKR1	CXCL10 - ACKR1	CXCL	Secreted Signaling	PMID: 26740381
236	cTEC hi	CD123+ Thy2	CXCL12	CXCR4	0.027092719	0	CXCL12_CXCR4	CXCL12 - CXCR4	CXCL	Secreted Signaling	KEGG: hsa04060
237	cTEC lo	CD123+ Thy2	CXCL12	CXCR4	0.008830509	0	CXCL12_CXCR4	CXCL12 - CXCR4	CXCL	Secreted Signaling	KEGG: hsa04060
238	endo arterial	CD123+ Thy2	CXCL12	CXCR4	0.045950482	0	CXCL12_CXCR4	CXCL12 - CXCR4	CXCL	Secreted Signaling	KEGG: hsa04060
239	immature TEC	CD123+ Thy2	CXCL12	CXCR4	0.006889002	0	CXCL12_CXCR4	CXCL12 - CXCR4	CXCL	Secreted Signaling	KEGG: hsa04060
240	mesenchymal	CD123+ Thy2	CXCL12	CXCR4	0.009714372	0	CXCL12_CXCR4	CXCL12 - CXCR4	CXCL	Secreted Signaling	KEGG: hsa04060
241	mesothelial	CD123+ Thy2	CXCL12	CXCR4	0.004706619	0	CXCL12_CXCR4	CXCL12 - CXCR4	CXCL	Secreted Signaling	KEGG: hsa04060
242	mTEC lo	CD123+ Thy2	CXCL12	CXCR4	0.007092729	0	CXCL12_CXCR4	CXCL12 - CXCR4	CXCL	Secreted Signaling	KEGG: hsa04060
243	myelin+ epi	CD123+ Thy2	CXCL12	CXCR4	0.00617075	0	CXCL12_CXCR4	CXCL12 - CXCR4	CXCL	Secreted Signaling	KEGG: hsa04060
244	pericyte	CD123+ Thy2	CXCL12	CXCR4	0.003500504	0	CXCL12_CXCR4	CXCL12 - CXCR4	CXCL	Secreted Signaling	KEGG: hsa04060
245	cTEC hi	neuroendocrine	CXCL12	CXCR4	0.008952526	0	CXCL12_CXCR4	CXCL12 - CXCR4	CXCL	Secreted Signaling	KEGG: hsa04060
246	cTEC lo	neuroendocrine	CXCL12	CXCR4	0.002881738	0	CXCL12_CXCR4	CXCL12 - CXCR4	CXCL	Secreted Signaling	KEGG: hsa04060
247	endo arterial	neuroendocrine	CXCL12	CXCR4	0.015383539	0	CXCL12_CXCR4	CXCL12 - CXCR4	CXCL	Secreted Signaling	KEGG: hsa04060
248	immature TEC	neuroendocrine	CXCL12	CXCR4	0.002245186	0	CXCL12_CXCR4	CXCL12 - CXCR4	CXCL	Secreted Signaling	KEGG: hsa04060
249	mesenchymal	neuroendocrine	CXCL12	CXCR4	0.003172082	0	CXCL12_CXCR4	CXCL12 - CXCR4	CXCL	Secreted Signaling	KEGG: hsa04060
250	mesothelial	neuroendocrine	CXCL12	CXCR4	0.00153166	0	CXCL12_CXCR4	CXCL12 - CXCR4	CXCL	Secreted Signaling	KEGG: hsa04060
251	mTEC lo	neuroendocrine	CXCL12	CXCR4	0.002311902	0	CXCL12_CXCR4	CXCL12 - CXCR4	CXCL	Secreted Signaling	KEGG: hsa04060
252	myelin+ epi	neuroendocrine	CXCL12	CXCR4	0.002010122	0	CXCL12_CXCR4	CXCL12 - CXCR4	CXCL	Secreted Signaling	KEGG: hsa04060
253	pericyte	neuroendocrine	CXCL12	CXCR4	0.001138227	0	CXCL12_CXCR4	CXCL12 - CXCR4	CXCL	Secreted Signaling	KEGG: hsa04060
254	cTEC hi	Thy1	CXCL12	CXCR4	0.011850891	0	CXCL12_CXCR4	CXCL12 - CXCR4	CXCL	Secreted Signaling	KEGG: hsa04060
255	cTEC lo	Thy1	CXCL12	CXCR4	0.003822276	0	CXCL12_CXCR4	CXCL12 - CXCR4	CXCL	Secreted Signaling	KEGG: hsa04060
256	endo arterial	Thy1	CXCL12	CXCR4	0.020321241	0	CXCL12_CXCR4	CXCL12 - CXCR4	CXCL	Secreted Signaling	KEGG: hsa04060
257	immature TEC	Thy1	CXCL12	CXCR4	0.002978588	0	CXCL12_CXCR4	CXCL12 - CXCR4	CXCL	Secreted Signaling	KEGG: hsa04060
258	mesenchymal	Thy1	CXCL12	CXCR4	0.004206983	0	CXCL12_CXCR4	CXCL12 - CXCR4	CXCL	Secreted Signaling	KEGG: hsa04060
259	mesothelial	Thy1	CXCL12	CXCR4	0.002032459	0	CXCL12_CXCR4	CXCL12 - CXCR4	CXCL	Secreted Signaling	KEGG: hsa04060
260	mTEC lo	Thy1	CXCL12	CXCR4	0.00306703	0	CXCL12_CXCR4	CXCL12 - CXCR4	CXCL	Secreted Signaling	KEGG: hsa04060
261	myelin+ epi	Thy1	CXCL12	CXCR4	0.002666943	0	CXCL12_CXCR4	CXCL12 - CXCR4	CXCL	Secreted Signaling	KEGG: hsa04060
262	pericyte	Thy1	CXCL12	CXCR4	0.001510582	0	CXCL12_CXCR4	CXCL12 - CXCR4	CXCL	Secreted Signaling	KEGG: hsa04060
263	cTEC hi	Thy2a	CXCL12	CXCR4	0.008233011	0	CXCL12_CXCR4	CXCL12 - CXCR4	CXCL	Secreted Signaling	KEGG: hsa04060
264	cTEC lo	Thy2a	CXCL12	CXCR4	0.002648828	0	CXCL12_CXCR4	CXCL12 - CXCR4	CXCL	Secreted Signaling	KEGG: hsa04060
265	endo arterial	Thy2a	CXCL12	CXCR4	0.014154544	0	CXCL12_CXCR4	CXCL12 - CXCR4	CXCL	Secreted Signaling	KEGG: hsa04060
266	immature TEC	Thy2a	CXCL12	CXCR4	0.002063618	0	CXCL12_CXCR4	CXCL12 - CXCR4	CXCL	Secreted Signaling	KEGG: hsa04060
267	mesenchymal	Thy2a	CXCL12	CXCR4	0.002915775	0	CXCL12_CXCR4	CXCL12 - CXCR4	CXCL	Secreted Signaling	KEGG: hsa04060
268	mesothelial	Thy2a	CXCL12	CXCR4	0.001407713	0	CXCL12_CXCR4	CXCL12 - CXCR4	CXCL	Secreted Signaling	KEGG: hsa04060
269	mTEC lo	Thy2a	CXCL12	CXCR4	0.00212495	0	CXCL12_CXCR4	CXCL12 - CXCR4	CXCL	Secreted Signaling	KEGG: hsa04060
270	myelin+ epi	Thy2a	CXCL12	CXCR4	0.001847528	0	CXCL12_CXCR4	CXCL12 - CXCR4	CXCL	Secreted Signaling	KEGG: hsa04060
271	pericyte	Thy2a	CXCL12	CXCR4	0.001046085	0	CXCL12_CXCR4	CXCL12 - CXCR4	CXCL	Secreted Signaling	KEGG: hsa04060
272	cTEC hi	Thy2b	CXCL12	CXCR4	0.019744836	0	CXCL12_CXCR4	CXCL12 - CXCR4	CXCL	Secreted Signaling	KEGG: hsa04060
273	cTEC lo	Thy2b	CXCL12	CXCR4	0.006402968	0	CXCL12_CXCR4	CXCL12 - CXCR4	CXCL	Secreted Signaling	KEGG: hsa04060
274	endo arterial	Thy2b	CXCL12	CXCR4	0.033665112	0	CXCL12_CXCR4	CXCL12 - CXCR4	CXCL	Secreted Signaling	KEGG: hsa04060
275	immature TEC	Thy2b	CXCL12	CXCR4	0.004992501	0	CXCL12_CXCR4	CXCL12 - CXCR4	CXCL	Secreted Signaling	KEGG: hsa04060
276	mesenchymal	Thy2b	CXCL12	CXCR4	0.007045581	0	CXCL12_CXCR4	CXCL12 - CXCR4	CXCL	Secreted Signaling	KEGG: hsa04060
277	mesothelial	Thy2b	CXCL12	CXCR4	0.003408853	0	CXCL12_CXCR4	CXCL12 - CXCR4	CXCL	Secreted Signaling	KEGG: hsa04060
278	mTEC lo	Thy2b	CXCL12	CXCR4	0.005140433	0	CXCL12_CXCR4	CXCL12 - CXCR4	CXCL	Secreted Signaling	KEGG: hsa04060
279	myelin+ epi	Thy2b	CXCL12	CXCR4	0.004471089	0	CXCL12_CXCR4	CXCL12 - CXCR4	CXCL	Secreted Signaling	KEGG: hsa04060
280	pericyte	Thy2b	CXCL12	CXCR4	0.002534455	0	CXCL12_CXCR4	CXCL12 - CXCR4	CXCL	Secreted Signaling	KEGG: hsa04060
281	cTEC hi	Thy2c	CXCL12	CXCR4	0.02910513	0	CXCL12_CXCR4	CXCL12 - CXCR4	CXCL	Secreted Signaling	KEGG: hsa04060
282	cTEC lo	Thy2c	CXCL12	CXCR4	0.009499672	0	CXCL12_CXCR4	CXCL12 - CXCR4	CXCL	Secreted Signaling	KEGG: hsa04060
283	endo arterial	Thy2c	CXCL12	CXCR4	0.049292653	0	CXCL12_CXCR4	CXCL12 - CXCR4	CXCL	Secreted Signaling	KEGG: hsa04060
284	immature TEC	Thy2c	CXCL12	CXCR4	0.007412141	0	CXCL12_CXCR4	CXCL12 - CXCR4	CXCL	Secreted Signaling	KEGG: hsa04060
285	mesenchymal	Thy2c	CXCL12	CXCR4	0.010449807	0	CXCL12_CXCR4	CXCL12 - CXCR4	CXCL	Secreted Signaling	KEGG: hsa04060
286	mesothelial	Thy2c	CXCL12	CXCR4	0.005064877	0	CXCL12_CXCR4	CXCL12 - CXCR4	CXCL	Secreted Signaling	KEGG: hsa04060
287	mTEC lo	Thy2c	CXCL12	CXCR4	0.00763122	0	CXCL12_CXCR4	CXCL12 - CXCR4	CXCL	Secreted Signaling	KEGG: hsa04060
288	myelin+ epi	Thy2c	CXCL12	CXCR4	0.006639711	0	CXCL12_CXCR4	CXCL12 - CXCR4	CXCL	Secreted Signaling	KEGG: hsa04060
289	pericyte	Thy2c	CXCL12	CXCR4	0.003767302	0	CXCL12_CXCR4	CXCL12 - CXCR4	CXCL	Secreted Signaling	KEGG: hsa04060
290	cTEC hi	Thy3	CXCL12	CXCR4	0.033369864	0	CXCL12_CXCR4	CXCL12 - CXCR4	CXCL	Secreted Signaling	KEGG: hsa04060
291	cTEC lo	Thy3	CXCL12	CXCR4	0.010923968	0	CXCL12_CXCR4	CXCL12 - CXCR4	CXCL	Secreted Signaling	KEGG: hsa04060
292	endo arterial	Thy3	CXCL12	CXCR4	0.056343772	0	CXCL12_CXCR4	CXCL12 - CXCR4	CXCL	Secreted Signaling	KEGG: hsa04060
293	immature TEC	Thy3	CXCL12	CXCR4	0.008526146	0	CXCL12_CXCR4	CXCL12 - CXCR4	CXCL	Secreted Signaling	KEGG: hsa04060
294	mesenchymal	Thy3	CXCL12	CXCR4	0.01201483	0	CXCL12_CXCR4	CXCL12 - CXCR4	CXCL	Secreted Signaling	KEGG: hsa04060
295	mesothelial	Thy3	CXCL12	CXCR4	0.005828172	0	CXCL12_CXCR4	CXCL12 - CXCR4	CXCL	Secreted Signaling	KEGG: hsa04060
296	mTEC lo	Thy3	CXCL12	CXCR4	0.00877786	0	CXCL12_CXCR4	CXCL12 - CXCR4	CXCL	Secreted Signaling	KEGG: hsa04060
297	myelin+ epi	Thy3	CXCL12	CXCR4	0.007638517	0	CXCL12_CXCR4	CXCL12 - CXCR4	CXCL	Secreted Signaling	KEGG: hsa04060
298	pericyte	Thy3	CXCL12	CXCR4	0.0043359	0	CXCL12_CXCR4	CXCL12 - CXCR4	CXCL	Secreted Signaling	KEGG: hsa04060
299	CD123+ Thy2	CD123+ Thy2	MIF	CD74_CXCR4	0.065674253	0	MIF_CD74_CXCR4	MIF - (CD74+CXCR4)	MIF	Secreted Signaling	PMID: 29637711; PMID: 24760155
300	corneocyte-like mTEC	CD123+ Thy2	MIF	CD74_CXCR4	0.044309753	0	MIF_CD74_CXCR4	MIF - (CD74+CXCR4)	MIF	Secreted Signaling	PMID: 29637711; PMID: 24760155
301	cTEC hi	CD123+ Thy2	MIF	CD74_CXCR4	0.04986812	0	MIF_CD74_CXCR4	MIF - (CD74+CXCR4)	MIF	Secreted Signaling	PMID: 29637711; PMID: 24760155
302	cTEC lo	CD123+ Thy2	MIF	CD74_CXCR4	0.044563197	0	MIF_CD74_CXCR4	MIF - (CD74+CXCR4)	MIF	Secreted Signaling	PMID: 29637711; PMID: 24760155
303	endo arterial	CD123+ Thy2	MIF	CD74_CXCR4	0.042519243	0	MIF_CD74_CXCR4	MIF - (CD74+CXCR4)	MIF	Secreted Signaling	PMID: 29637711; PMID: 24760155
304	endo lymphatic	CD123+ Thy2	MIF	CD74_CXCR4	0.040210396	0	MIF_CD74_CXCR4	MIF - (CD74+CXCR4)	MIF	Secreted Signaling	PMID: 29637711; PMID: 24760155
305	endo venous	CD123+ Thy2	MIF	CD74_CXCR4	0.040949538	0	MIF_CD74_CXCR4	MIF - (CD74+CXCR4)	MIF	Secreted Signaling	PMID: 29637711; PMID: 24760155
306	immature TEC	CD123+ Thy2	MIF	CD74_CXCR4	0.046802829	0	MIF_CD74_CXCR4	MIF - (CD74+CXCR4)	MIF	Secreted Signaling	PMID: 29637711; PMID: 24760155
307	mesenchymal	CD123+ Thy2	MIF	CD74_CXCR4	0.016967624	0	MIF_CD74_CXCR4	MIF - (CD74+CXCR4)	MIF	Secreted Signaling	PMID: 29637711; PMID: 24760155
308	mesothelial	CD123+ Thy2	MIF	CD74_CXCR4	0.055545011	0	MIF_CD74_CXCR4	MIF - (CD74+CXCR4)	MIF	Secreted Signaling	PMID: 29637711; PMID: 24760155
309	mTEC hi	CD123+ Thy2	MIF	CD74_CXCR4	0.051480596	0	MIF_CD74_CXCR4	MIF - (CD74+CXCR4)	MIF	Secreted Signaling	PMID: 29637711; PMID: 24760155
310	mTEC lo	CD123+ Thy2	MIF	CD74_CXCR4	0.046839964	0	MIF_CD74_CXCR4	MIF - (CD74+CXCR4)	MIF	Secreted Signaling	PMID: 29637711; PMID: 24760155
311	muscle-like myoid	CD123+ Thy2	MIF	CD74_CXCR4	0.076401003	0	MIF_CD74_CXCR4	MIF - (CD74+CXCR4)	MIF	Secreted Signaling	PMID: 29637711; PMID: 24760155
312	myelin+ epi	CD123+ Thy2	MIF	CD74_CXCR4	0.018803832	0	MIF_CD74_CXCR4	MIF - (CD74+CXCR4)	MIF	Secreted Signaling	PMID: 29637711; PMID: 24760155
313	neuroendocrine	CD123+ Thy2	MIF	CD74_CXCR4	0.071911351	0	MIF_CD74_CXCR4	MIF - (CD74+CXCR4)	MIF	Secreted Signaling	PMID: 29637711; PMID: 24760155
314	pericyte	CD123+ Thy2	MIF	CD74_CXCR4	0.039464995	0	MIF_CD74_CXCR4	MIF - (CD74+CXCR4)	MIF	Secreted Signaling	PMID: 29637711; PMID: 24760155
315	Thy1	CD123+ Thy2	MIF	CD74_CXCR4	0.05585649	0	MIF_CD74_CXCR4	MIF - (CD74+CXCR4)	MIF	Secreted Signaling	PMID: 29637711; PMID: 24760155
316	Thy2a	CD123+ Thy2	MIF	CD74_CXCR4	0.085466162	0	MIF_CD74_CXCR4	MIF - (CD74+CXCR4)	MIF	Secreted Signaling	PMID: 29637711; PMID: 24760155
317	Thy2b	CD123+ Thy2	MIF	CD74_CXCR4	0.077756568	0	MIF_CD74_CXCR4	MIF - (CD74+CXCR4)	MIF	Secreted Signaling	PMID: 29637711; PMID: 24760155
318	Thy2c	CD123+ Thy2	MIF	CD74_CXCR4	0.08093158	0	MIF_CD74_CXCR4	MIF - (CD74+CXCR4)	MIF	Secreted Signaling	PMID: 29637711; PMID: 24760155
319	Thy3	CD123+ Thy2	MIF	CD74_CXCR4	0.066526205	0	MIF_CD74_CXCR4	MIF - (CD74+CXCR4)	MIF	Secreted Signaling	PMID: 29637711; PMID: 24760155
320	CD123+ Thy2	neuroendocrine	MIF	CD74_CXCR4	0.023610951	0	MIF_CD74_CXCR4	MIF - (CD74+CXCR4)	MIF	Secreted Signaling	PMID: 29637711; PMID: 24760155
321	corneocyte-like mTEC	neuroendocrine	MIF	CD74_CXCR4	0.015700134	0	MIF_CD74_CXCR4	MIF - (CD74+CXCR4)	MIF	Secreted Signaling	PMID: 29637711; PMID: 24760155
322	cTEC hi	neuroendocrine	MIF	CD74_CXCR4	0.017736217	0	MIF_CD74_CXCR4	MIF - (CD74+CXCR4)	MIF	Secreted Signaling	PMID: 29637711; PMID: 24760155
323	cTEC lo	neuroendocrine	MIF	CD74_CXCR4	0.01579264	0	MIF_CD74_CXCR4	MIF - (CD74+CXCR4)	MIF	Secreted Signaling	PMID: 29637711; PMID: 24760155
324	endo arterial	neuroendocrine	MIF	CD74_CXCR4	0.015047505	0	MIF_CD74_CXCR4	MIF - (CD74+CXCR4)	MIF	Secreted Signaling	PMID: 29637711; PMID: 24760155
325	endo lymphatic	neuroendocrine	MIF	CD74_CXCR4	0.014208271	0	MIF_CD74_CXCR4	MIF - (CD74+CXCR4)	MIF	Secreted Signaling	PMID: 29637711; PMID: 24760155
326	endo venous	neuroendocrine	MIF	CD74_CXCR4	0.014476655	0	MIF_CD74_CXCR4	MIF - (CD74+CXCR4)	MIF	Secreted Signaling	PMID: 29637711; PMID: 24760155
327	immature TEC	neuroendocrine	MIF	CD74_CXCR4	0.016611477	0	MIF_CD74_CXCR4	MIF - (CD74+CXCR4)	MIF	Secreted Signaling	PMID: 29637711; PMID: 24760155
328	mesenchymal	neuroendocrine	MIF	CD74_CXCR4	0.00590304	0	MIF_CD74_CXCR4	MIF - (CD74+CXCR4)	MIF	Secreted Signaling	PMID: 29637711; PMID: 24760155
329	mesothelial	neuroendocrine	MIF	CD74_CXCR4	0.019831622	0	MIF_CD74_CXCR4	MIF - (CD74+CXCR4)	MIF	Secreted Signaling	PMID: 29637711; PMID: 24760155
330	mTEC hi	neuroendocrine	MIF	CD74_CXCR4	0.018329758	0	MIF_CD74_CXCR4	MIF - (CD74+CXCR4)	MIF	Secreted Signaling	PMID: 29637711; PMID: 24760155
331	mTEC lo	neuroendocrine	MIF	CD74_CXCR4	0.016625075	0	MIF_CD74_CXCR4	MIF - (CD74+CXCR4)	MIF	Secreted Signaling	PMID: 29637711; PMID: 24760155
332	muscle-like myoid	neuroendocrine	MIF	CD74_CXCR4	0.02767086	0	MIF_CD74_CXCR4	MIF - (CD74+CXCR4)	MIF	Secreted Signaling	PMID: 29637711; PMID: 24760155
333	myelin+ epi	neuroendocrine	MIF	CD74_CXCR4	0.006549835	0	MIF_CD74_CXCR4	MIF - (CD74+CXCR4)	MIF	Secreted Signaling	PMID: 29637711; PMID: 24760155
334	neuroendocrine	neuroendocrine	MIF	CD74_CXCR4	0.0259643	0	MIF_CD74_CXCR4	MIF - (CD74+CXCR4)	MIF	Secreted Signaling	PMID: 29637711; PMID: 24760155
335	pericyte	neuroendocrine	MIF	CD74_CXCR4	0.013937885	0	MIF_CD74_CXCR4	MIF - (CD74+CXCR4)	MIF	Secreted Signaling	PMID: 29637711; PMID: 24760155
336	Thy1	neuroendocrine	MIF	CD74_CXCR4	0.019947061	0	MIF_CD74_CXCR4	MIF - (CD74+CXCR4)	MIF	Secreted Signaling	PMID: 29637711; PMID: 24760155
337	Thy2a	neuroendocrine	MIF	CD74_CXCR4	0.031149074	0	MIF_CD74_CXCR4	MIF - (CD74+CXCR4)	MIF	Secreted Signaling	PMID: 29637711; PMID: 24760155
338	Thy2b	neuroendocrine	MIF	CD74_CXCR4	0.028188206	0	MIF_CD74_CXCR4	MIF - (CD74+CXCR4)	MIF	Secreted Signaling	PMID: 29637711; PMID: 24760155
339	Thy2c	neuroendocrine	MIF	CD74_CXCR4	0.029403738	0	MIF_CD74_CXCR4	MIF - (CD74+CXCR4)	MIF	Secreted Signaling	PMID: 29637711; PMID: 24760155
340	Thy3	neuroendocrine	MIF	CD74_CXCR4	0.023931218	0	MIF_CD74_CXCR4	MIF - (CD74+CXCR4)	MIF	Secreted Signaling	PMID: 29637711; PMID: 24760155
341	CD123+ Thy2	Thy1	MIF	CD74_CXCR4	0.040197558	0	MIF_CD74_CXCR4	MIF - (CD74+CXCR4)	MIF	Secreted Signaling	PMID: 29637711; PMID: 24760155
342	corneocyte-like mTEC	Thy1	MIF	CD74_CXCR4	0.026882428	0	MIF_CD74_CXCR4	MIF - (CD74+CXCR4)	MIF	Secreted Signaling	PMID: 29637711; PMID: 24760155
343	cTEC hi	Thy1	MIF	CD74_CXCR4	0.030324018	0	MIF_CD74_CXCR4	MIF - (CD74+CXCR4)	MIF	Secreted Signaling	PMID: 29637711; PMID: 24760155
344	cTEC lo	Thy1	MIF	CD74_CXCR4	0.027039011	0	MIF_CD74_CXCR4	MIF - (CD74+CXCR4)	MIF	Secreted Signaling	PMID: 29637711; PMID: 24760155
345	endo arterial	Thy1	MIF	CD74_CXCR4	0.025777143	0	MIF_CD74_CXCR4	MIF - (CD74+CXCR4)	MIF	Secreted Signaling	PMID: 29637711; PMID: 24760155
346	endo lymphatic	Thy1	MIF	CD74_CXCR4	0.024354288	0	MIF_CD74_CXCR4	MIF - (CD74+CXCR4)	MIF	Secreted Signaling	PMID: 29637711; PMID: 24760155
347	endo venous	Thy1	MIF	CD74_CXCR4	0.0248095	0	MIF_CD74_CXCR4	MIF - (CD74+CXCR4)	MIF	Secreted Signaling	PMID: 29637711; PMID: 24760155
348	immature TEC	Thy1	MIF	CD74_CXCR4	0.028424123	0	MIF_CD74_CXCR4	MIF - (CD74+CXCR4)	MIF	Secreted Signaling	PMID: 29637711; PMID: 24760155
349	mesenchymal	Thy1	MIF	CD74_CXCR4	0.010179598	0.04	MIF_CD74_CXCR4	MIF - (CD74+CXCR4)	MIF	Secreted Signaling	PMID: 29637711; PMID: 24760155
350	mesothelial	Thy1	MIF	CD74_CXCR4	0.033855322	0	MIF_CD74_CXCR4	MIF - (CD74+CXCR4)	MIF	Secreted Signaling	PMID: 29637711; PMID: 24760155
351	mTEC hi	Thy1	MIF	CD74_CXCR4	0.031325374	0	MIF_CD74_CXCR4	MIF - (CD74+CXCR4)	MIF	Secreted Signaling	PMID: 29637711; PMID: 24760155
352	mTEC lo	Thy1	MIF	CD74_CXCR4	0.028447111	0	MIF_CD74_CXCR4	MIF - (CD74+CXCR4)	MIF	Secreted Signaling	PMID: 29637711; PMID: 24760155
353	muscle-like myoid	Thy1	MIF	CD74_CXCR4	0.046972331	0	MIF_CD74_CXCR4	MIF - (CD74+CXCR4)	MIF	Secreted Signaling	PMID: 29637711; PMID: 24760155
354	myelin+ epi	Thy1	MIF	CD74_CXCR4	0.011289653	0.03	MIF_CD74_CXCR4	MIF - (CD74+CXCR4)	MIF	Secreted Signaling	PMID: 29637711; PMID: 24760155
355	neuroendocrine	Thy1	MIF	CD74_CXCR4	0.044129406	0	MIF_CD74_CXCR4	MIF - (CD74+CXCR4)	MIF	Secreted Signaling	PMID: 29637711; PMID: 24760155
356	pericyte	Thy1	MIF	CD74_CXCR4	0.023895503	0	MIF_CD74_CXCR4	MIF - (CD74+CXCR4)	MIF	Secreted Signaling	PMID: 29637711; PMID: 24760155
357	Thy1	Thy1	MIF	CD74_CXCR4	0.034049557	0	MIF_CD74_CXCR4	MIF - (CD74+CXCR4)	MIF	Secreted Signaling	PMID: 29637711; PMID: 24760155
358	Thy2a	Thy1	MIF	CD74_CXCR4	0.052745118	0	MIF_CD74_CXCR4	MIF - (CD74+CXCR4)	MIF	Secreted Signaling	PMID: 29637711; PMID: 24760155
359	Thy2b	Thy1	MIF	CD74_CXCR4	0.047832792	0	MIF_CD74_CXCR4	MIF - (CD74+CXCR4)	MIF	Secreted Signaling	PMID: 29637711; PMID: 24760155
360	Thy2c	Thy1	MIF	CD74_CXCR4	0.049851983	0	MIF_CD74_CXCR4	MIF - (CD74+CXCR4)	MIF	Secreted Signaling	PMID: 29637711; PMID: 24760155
361	Thy3	Thy1	MIF	CD74_CXCR4	0.040733425	0	MIF_CD74_CXCR4	MIF - (CD74+CXCR4)	MIF	Secreted Signaling	PMID: 29637711; PMID: 24760155
362	CD123+ Thy2	Thy2a	MIF	CD74_CXCR4	0.025579665	0	MIF_CD74_CXCR4	MIF - (CD74+CXCR4)	MIF	Secreted Signaling	PMID: 29637711; PMID: 24760155
363	corneocyte-like mTEC	Thy2a	MIF	CD74_CXCR4	0.017020732	0	MIF_CD74_CXCR4	MIF - (CD74+CXCR4)	MIF	Secreted Signaling	PMID: 29637711; PMID: 24760155
364	cTEC hi	Thy2a	MIF	CD74_CXCR4	0.019224732	0	MIF_CD74_CXCR4	MIF - (CD74+CXCR4)	MIF	Secreted Signaling	PMID: 29637711; PMID: 24760155
365	cTEC lo	Thy2a	MIF	CD74_CXCR4	0.017120884	0	MIF_CD74_CXCR4	MIF - (CD74+CXCR4)	MIF	Secreted Signaling	PMID: 29637711; PMID: 24760155
366	endo arterial	Thy2a	MIF	CD74_CXCR4	0.016314118	0	MIF_CD74_CXCR4	MIF - (CD74+CXCR4)	MIF	Secreted Signaling	PMID: 29637711; PMID: 24760155
367	endo lymphatic	Thy2a	MIF	CD74_CXCR4	0.015405347	0	MIF_CD74_CXCR4	MIF - (CD74+CXCR4)	MIF	Secreted Signaling	PMID: 29637711; PMID: 24760155
368	endo venous	Thy2a	MIF	CD74_CXCR4	0.015695982	0	MIF_CD74_CXCR4	MIF - (CD74+CXCR4)	MIF	Secreted Signaling	PMID: 29637711; PMID: 24760155
369	immature TEC	Thy2a	MIF	CD74_CXCR4	0.018007329	0	MIF_CD74_CXCR4	MIF - (CD74+CXCR4)	MIF	Secreted Signaling	PMID: 29637711; PMID: 24760155
370	mesenchymal	Thy2a	MIF	CD74_CXCR4	0.006404929	0	MIF_CD74_CXCR4	MIF - (CD74+CXCR4)	MIF	Secreted Signaling	PMID: 29637711; PMID: 24760155
371	mesothelial	Thy2a	MIF	CD74_CXCR4	0.021492147	0	MIF_CD74_CXCR4	MIF - (CD74+CXCR4)	MIF	Secreted Signaling	PMID: 29637711; PMID: 24760155
372	mTEC hi	Thy2a	MIF	CD74_CXCR4	0.019867079	0	MIF_CD74_CXCR4	MIF - (CD74+CXCR4)	MIF	Secreted Signaling	PMID: 29637711; PMID: 24760155
373	mTEC lo	Thy2a	MIF	CD74_CXCR4	0.018022049	0	MIF_CD74_CXCR4	MIF - (CD74+CXCR4)	MIF	Secreted Signaling	PMID: 29637711; PMID: 24760155
374	muscle-like myoid	Thy2a	MIF	CD74_CXCR4	0.029967706	0	MIF_CD74_CXCR4	MIF - (CD74+CXCR4)	MIF	Secreted Signaling	PMID: 29637711; PMID: 24760155
375	myelin+ epi	Thy2a	MIF	CD74_CXCR4	0.007106323	0	MIF_CD74_CXCR4	MIF - (CD74+CXCR4)	MIF	Secreted Signaling	PMID: 29637711; PMID: 24760155
376	neuroendocrine	Thy2a	MIF	CD74_CXCR4	0.028123588	0	MIF_CD74_CXCR4	MIF - (CD74+CXCR4)	MIF	Secreted Signaling	PMID: 29637711; PMID: 24760155
377	pericyte	Thy2a	MIF	CD74_CXCR4	0.01511253	0	MIF_CD74_CXCR4	MIF - (CD74+CXCR4)	MIF	Secreted Signaling	PMID: 29637711; PMID: 24760155
378	Thy1	Thy2a	MIF	CD74_CXCR4	0.021617039	0	MIF_CD74_CXCR4	MIF - (CD74+CXCR4)	MIF	Secreted Signaling	PMID: 29637711; PMID: 24760155
379	Thy2a	Thy2a	MIF	CD74_CXCR4	0.033724617	0	MIF_CD74_CXCR4	MIF - (CD74+CXCR4)	MIF	Secreted Signaling	PMID: 29637711; PMID: 24760155
380	Thy2b	Thy2a	MIF	CD74_CXCR4	0.030526645	0	MIF_CD74_CXCR4	MIF - (CD74+CXCR4)	MIF	Secreted Signaling	PMID: 29637711; PMID: 24760155
381	Thy2c	Thy2a	MIF	CD74_CXCR4	0.031839712	0	MIF_CD74_CXCR4	MIF - (CD74+CXCR4)	MIF	Secreted Signaling	PMID: 29637711; PMID: 24760155
382	Thy3	Thy2a	MIF	CD74_CXCR4	0.025925927	0	MIF_CD74_CXCR4	MIF - (CD74+CXCR4)	MIF	Secreted Signaling	PMID: 29637711; PMID: 24760155
383	CD123+ Thy2	Thy2b	MIF	CD74_CXCR4	0.025797744	0	MIF_CD74_CXCR4	MIF - (CD74+CXCR4)	MIF	Secreted Signaling	PMID: 29637711; PMID: 24760155
384	corneocyte-like mTEC	Thy2b	MIF	CD74_CXCR4	0.017167127	0	MIF_CD74_CXCR4	MIF - (CD74+CXCR4)	MIF	Secreted Signaling	PMID: 29637711; PMID: 24760155
385	cTEC hi	Thy2b	MIF	CD74_CXCR4	0.01938971	0	MIF_CD74_CXCR4	MIF - (CD74+CXCR4)	MIF	Secreted Signaling	PMID: 29637711; PMID: 24760155
386	cTEC lo	Thy2b	MIF	CD74_CXCR4	0.017268125	0	MIF_CD74_CXCR4	MIF - (CD74+CXCR4)	MIF	Secreted Signaling	PMID: 29637711; PMID: 24760155
387	endo arterial	Thy2b	MIF	CD74_CXCR4	0.016454537	0	MIF_CD74_CXCR4	MIF - (CD74+CXCR4)	MIF	Secreted Signaling	PMID: 29637711; PMID: 24760155
388	endo lymphatic	Thy2b	MIF	CD74_CXCR4	0.015538067	0	MIF_CD74_CXCR4	MIF - (CD74+CXCR4)	MIF	Secreted Signaling	PMID: 29637711; PMID: 24760155
389	endo venous	Thy2b	MIF	CD74_CXCR4	0.015831167	0	MIF_CD74_CXCR4	MIF - (CD74+CXCR4)	MIF	Secreted Signaling	PMID: 29637711; PMID: 24760155
390	immature TEC	Thy2b	MIF	CD74_CXCR4	0.018162053	0	MIF_CD74_CXCR4	MIF - (CD74+CXCR4)	MIF	Secreted Signaling	PMID: 29637711; PMID: 24760155
391	mesenchymal	Thy2b	MIF	CD74_CXCR4	0.006460618	0	MIF_CD74_CXCR4	MIF - (CD74+CXCR4)	MIF	Secreted Signaling	PMID: 29637711; PMID: 24760155
392	mesothelial	Thy2b	MIF	CD74_CXCR4	0.021676152	0	MIF_CD74_CXCR4	MIF - (CD74+CXCR4)	MIF	Secreted Signaling	PMID: 29637711; PMID: 24760155
393	mTEC hi	Thy2b	MIF	CD74_CXCR4	0.020037456	0	MIF_CD74_CXCR4	MIF - (CD74+CXCR4)	MIF	Secreted Signaling	PMID: 29637711; PMID: 24760155
394	mTEC lo	Thy2b	MIF	CD74_CXCR4	0.018176897	0	MIF_CD74_CXCR4	MIF - (CD74+CXCR4)	MIF	Secreted Signaling	PMID: 29637711; PMID: 24760155
395	muscle-like myoid	Thy2b	MIF	CD74_CXCR4	0.030222034	0	MIF_CD74_CXCR4	MIF - (CD74+CXCR4)	MIF	Secreted Signaling	PMID: 29637711; PMID: 24760155
396	myelin+ epi	Thy2b	MIF	CD74_CXCR4	0.007168067	0	MIF_CD74_CXCR4	MIF - (CD74+CXCR4)	MIF	Secreted Signaling	PMID: 29637711; PMID: 24760155
397	neuroendocrine	Thy2b	MIF	CD74_CXCR4	0.028362723	0	MIF_CD74_CXCR4	MIF - (CD74+CXCR4)	MIF	Secreted Signaling	PMID: 29637711; PMID: 24760155
398	pericyte	Thy2b	MIF	CD74_CXCR4	0.015242767	0	MIF_CD74_CXCR4	MIF - (CD74+CXCR4)	MIF	Secreted Signaling	PMID: 29637711; PMID: 24760155
399	Thy1	Thy2b	MIF	CD74_CXCR4	0.02180209	0	MIF_CD74_CXCR4	MIF - (CD74+CXCR4)	MIF	Secreted Signaling	PMID: 29637711; PMID: 24760155
400	Thy2a	Thy2b	MIF	CD74_CXCR4	0.034009711	0	MIF_CD74_CXCR4	MIF - (CD74+CXCR4)	MIF	Secreted Signaling	PMID: 29637711; PMID: 24760155
401	Thy2b	Thy2b	MIF	CD74_CXCR4	0.030785567	0	MIF_CD74_CXCR4	MIF - (CD74+CXCR4)	MIF	Secreted Signaling	PMID: 29637711; PMID: 24760155
402	Thy2c	Thy2b	MIF	CD74_CXCR4	0.032109402	0	MIF_CD74_CXCR4	MIF - (CD74+CXCR4)	MIF	Secreted Signaling	PMID: 29637711; PMID: 24760155
403	Thy3	Thy2b	MIF	CD74_CXCR4	0.026146878	0	MIF_CD74_CXCR4	MIF - (CD74+CXCR4)	MIF	Secreted Signaling	PMID: 29637711; PMID: 24760155
404	CD123+ Thy2	Thy2c	MIF	CD74_CXCR4	0.018661061	0	MIF_CD74_CXCR4	MIF - (CD74+CXCR4)	MIF	Secreted Signaling	PMID: 29637711; PMID: 24760155
405	corneocyte-like mTEC	Thy2c	MIF	CD74_CXCR4	0.012387657	0	MIF_CD74_CXCR4	MIF - (CD74+CXCR4)	MIF	Secreted Signaling	PMID: 29637711; PMID: 24760155
406	cTEC hi	Thy2c	MIF	CD74_CXCR4	0.014000269	0	MIF_CD74_CXCR4	MIF - (CD74+CXCR4)	MIF	Secreted Signaling	PMID: 29637711; PMID: 24760155
407	cTEC lo	Thy2c	MIF	CD74_CXCR4	0.012460893	0	MIF_CD74_CXCR4	MIF - (CD74+CXCR4)	MIF	Secreted Signaling	PMID: 29637711; PMID: 24760155
408	endo arterial	Thy2c	MIF	CD74_CXCR4	0.011871062	0	MIF_CD74_CXCR4	MIF - (CD74+CXCR4)	MIF	Secreted Signaling	PMID: 29637711; PMID: 24760155
409	endo lymphatic	Thy2c	MIF	CD74_CXCR4	0.011206969	0	MIF_CD74_CXCR4	MIF - (CD74+CXCR4)	MIF	Secreted Signaling	PMID: 29637711; PMID: 24760155
410	endo venous	Thy2c	MIF	CD74_CXCR4	0.011419317	0	MIF_CD74_CXCR4	MIF - (CD74+CXCR4)	MIF	Secreted Signaling	PMID: 29637711; PMID: 24760155
411	immature TEC	Thy2c	MIF	CD74_CXCR4	0.013109282	0	MIF_CD74_CXCR4	MIF - (CD74+CXCR4)	MIF	Secreted Signaling	PMID: 29637711; PMID: 24760155
412	mesenchymal	Thy2c	MIF	CD74_CXCR4	0.004647832	0	MIF_CD74_CXCR4	MIF - (CD74+CXCR4)	MIF	Secreted Signaling	PMID: 29637711; PMID: 24760155
413	mesothelial	Thy2c	MIF	CD74_CXCR4	0.015661336	0	MIF_CD74_CXCR4	MIF - (CD74+CXCR4)	MIF	Secreted Signaling	PMID: 29637711; PMID: 24760155
414	mTEC hi	Thy2c	MIF	CD74_CXCR4	0.014470628	0	MIF_CD74_CXCR4	MIF - (CD74+CXCR4)	MIF	Secreted Signaling	PMID: 29637711; PMID: 24760155
415	mTEC lo	Thy2c	MIF	CD74_CXCR4	0.013120051	0	MIF_CD74_CXCR4	MIF - (CD74+CXCR4)	MIF	Secreted Signaling	PMID: 29637711; PMID: 24760155
416	muscle-like myoid	Thy2c	MIF	CD74_CXCR4	0.021888916	0	MIF_CD74_CXCR4	MIF - (CD74+CXCR4)	MIF	Secreted Signaling	PMID: 29637711; PMID: 24760155
417	myelin+ epi	Thy2c	MIF	CD74_CXCR4	0.005157808	0	MIF_CD74_CXCR4	MIF - (CD74+CXCR4)	MIF	Secreted Signaling	PMID: 29637711; PMID: 24760155
418	neuroendocrine	Thy2c	MIF	CD74_CXCR4	0.020531419	0	MIF_CD74_CXCR4	MIF - (CD74+CXCR4)	MIF	Secreted Signaling	PMID: 29637711; PMID: 24760155
419	pericyte	Thy2c	MIF	CD74_CXCR4	0.010993062	0	MIF_CD74_CXCR4	MIF - (CD74+CXCR4)	MIF	Secreted Signaling	PMID: 29637711; PMID: 24760155
420	Thy1	Thy2c	MIF	CD74_CXCR4	0.01575289	0	MIF_CD74_CXCR4	MIF - (CD74+CXCR4)	MIF	Secreted Signaling	PMID: 29637711; PMID: 24760155
421	Thy2a	Thy2c	MIF	CD74_CXCR4	0.024658774	0	MIF_CD74_CXCR4	MIF - (CD74+CXCR4)	MIF	Secreted Signaling	PMID: 29637711; PMID: 24760155
422	Thy2b	Thy2c	MIF	CD74_CXCR4	0.022300639	0	MIF_CD74_CXCR4	MIF - (CD74+CXCR4)	MIF	Secreted Signaling	PMID: 29637711; PMID: 24760155
423	Thy2c	Thy2c	MIF	CD74_CXCR4	0.023268367	0	MIF_CD74_CXCR4	MIF - (CD74+CXCR4)	MIF	Secreted Signaling	PMID: 29637711; PMID: 24760155
424	Thy3	Thy2c	MIF	CD74_CXCR4	0.018915486	0	MIF_CD74_CXCR4	MIF - (CD74+CXCR4)	MIF	Secreted Signaling	PMID: 29637711; PMID: 24760155
425	CD123+ Thy2	Thy3	MIF	CD74_CXCR4	0.019559691	0	MIF_CD74_CXCR4	MIF - (CD74+CXCR4)	MIF	Secreted Signaling	PMID: 29637711; PMID: 24760155
426	corneocyte-like mTEC	Thy3	MIF	CD74_CXCR4	0.012988187	0	MIF_CD74_CXCR4	MIF - (CD74+CXCR4)	MIF	Secreted Signaling	PMID: 29637711; PMID: 24760155
427	cTEC hi	Thy3	MIF	CD74_CXCR4	0.014677814	0	MIF_CD74_CXCR4	MIF - (CD74+CXCR4)	MIF	Secreted Signaling	PMID: 29637711; PMID: 24760155
428	cTEC lo	Thy3	MIF	CD74_CXCR4	0.013064926	0	MIF_CD74_CXCR4	MIF - (CD74+CXCR4)	MIF	Secreted Signaling	PMID: 29637711; PMID: 24760155
429	endo arterial	Thy3	MIF	CD74_CXCR4	0.012446864	0	MIF_CD74_CXCR4	MIF - (CD74+CXCR4)	MIF	Secreted Signaling	PMID: 29637711; PMID: 24760155
430	endo lymphatic	Thy3	MIF	CD74_CXCR4	0.011750943	0	MIF_CD74_CXCR4	MIF - (CD74+CXCR4)	MIF	Secreted Signaling	PMID: 29637711; PMID: 24760155
431	endo venous	Thy3	MIF	CD74_CXCR4	0.011973474	0	MIF_CD74_CXCR4	MIF - (CD74+CXCR4)	MIF	Secreted Signaling	PMID: 29637711; PMID: 24760155
432	immature TEC	Thy3	MIF	CD74_CXCR4	0.013744308	0	MIF_CD74_CXCR4	MIF - (CD74+CXCR4)	MIF	Secreted Signaling	PMID: 29637711; PMID: 24760155
433	mesenchymal	Thy3	MIF	CD74_CXCR4	0.004875003	0	MIF_CD74_CXCR4	MIF - (CD74+CXCR4)	MIF	Secreted Signaling	PMID: 29637711; PMID: 24760155
434	mesothelial	Thy3	MIF	CD74_CXCR4	0.01641793	0	MIF_CD74_CXCR4	MIF - (CD74+CXCR4)	MIF	Secreted Signaling	PMID: 29637711; PMID: 24760155
435	mTEC hi	Thy3	MIF	CD74_CXCR4	0.015170586	0	MIF_CD74_CXCR4	MIF - (CD74+CXCR4)	MIF	Secreted Signaling	PMID: 29637711; PMID: 24760155
436	mTEC lo	Thy3	MIF	CD74_CXCR4	0.013755592	0	MIF_CD74_CXCR4	MIF - (CD74+CXCR4)	MIF	Secreted Signaling	PMID: 29637711; PMID: 24760155
437	muscle-like myoid	Thy3	MIF	CD74_CXCR4	0.022939351	0	MIF_CD74_CXCR4	MIF - (CD74+CXCR4)	MIF	Secreted Signaling	PMID: 29637711; PMID: 24760155
438	myelin+ epi	Thy3	MIF	CD74_CXCR4	0.005409769	0	MIF_CD74_CXCR4	MIF - (CD74+CXCR4)	MIF	Secreted Signaling	PMID: 29637711; PMID: 24760155
439	neuroendocrine	Thy3	MIF	CD74_CXCR4	0.021518142	0	MIF_CD74_CXCR4	MIF - (CD74+CXCR4)	MIF	Secreted Signaling	PMID: 29637711; PMID: 24760155
440	pericyte	Thy3	MIF	CD74_CXCR4	0.011526774	0	MIF_CD74_CXCR4	MIF - (CD74+CXCR4)	MIF	Secreted Signaling	PMID: 29637711; PMID: 24760155
441	Thy1	Thy3	MIF	CD74_CXCR4	0.016513833	0	MIF_CD74_CXCR4	MIF - (CD74+CXCR4)	MIF	Secreted Signaling	PMID: 29637711; PMID: 24760155
442	Thy2a	Thy3	MIF	CD74_CXCR4	0.025838621	0	MIF_CD74_CXCR4	MIF - (CD74+CXCR4)	MIF	Secreted Signaling	PMID: 29637711; PMID: 24760155
443	Thy2b	Thy3	MIF	CD74_CXCR4	0.023370361	0	MIF_CD74_CXCR4	MIF - (CD74+CXCR4)	MIF	Secreted Signaling	PMID: 29637711; PMID: 24760155
444	Thy2c	Thy3	MIF	CD74_CXCR4	0.02438335	0	MIF_CD74_CXCR4	MIF - (CD74+CXCR4)	MIF	Secreted Signaling	PMID: 29637711; PMID: 24760155
445	Thy3	Thy3	MIF	CD74_CXCR4	0.019826121	0	MIF_CD74_CXCR4	MIF - (CD74+CXCR4)	MIF	Secreted Signaling	PMID: 29637711; PMID: 24760155
446	CD123+ Thy2	CD123+ Thy2	MIF	CD74_CD44	0.058237121	0	MIF_CD74_CD44	MIF - (CD74+CD44)	MIF	Secreted Signaling	PMID: 29637711; PMID: 26175090
447	corneocyte-like mTEC	CD123+ Thy2	MIF	CD74_CD44	0.039190514	0	MIF_CD74_CD44	MIF - (CD74+CD44)	MIF	Secreted Signaling	PMID: 29637711; PMID: 26175090
448	cTEC hi	CD123+ Thy2	MIF	CD74_CD44	0.044136363	0	MIF_CD74_CD44	MIF - (CD74+CD44)	MIF	Secreted Signaling	PMID: 29637711; PMID: 26175090
449	cTEC lo	CD123+ Thy2	MIF	CD74_CD44	0.039415885	0	MIF_CD74_CD44	MIF - (CD74+CD44)	MIF	Secreted Signaling	PMID: 29637711; PMID: 26175090
450	endo arterial	CD123+ Thy2	MIF	CD74_CD44	0.037598729	0	MIF_CD74_CD44	MIF - (CD74+CD44)	MIF	Secreted Signaling	PMID: 29637711; PMID: 26175090
451	endo lymphatic	CD123+ Thy2	MIF	CD74_CD44	0.035547152	0	MIF_CD74_CD44	MIF - (CD74+CD44)	MIF	Secreted Signaling	PMID: 29637711; PMID: 26175090
452	endo venous	CD123+ Thy2	MIF	CD74_CD44	0.036203809	0	MIF_CD74_CD44	MIF - (CD74+CD44)	MIF	Secreted Signaling	PMID: 29637711; PMID: 26175090
453	immature TEC	CD123+ Thy2	MIF	CD74_CD44	0.041408037	0	MIF_CD74_CD44	MIF - (CD74+CD44)	MIF	Secreted Signaling	PMID: 29637711; PMID: 26175090
454	mesenchymal	CD123+ Thy2	MIF	CD74_CD44	0.014957862	0	MIF_CD74_CD44	MIF - (CD74+CD44)	MIF	Secreted Signaling	PMID: 29637711; PMID: 26175090
455	mesothelial	CD123+ Thy2	MIF	CD74_CD44	0.049194546	0	MIF_CD74_CD44	MIF - (CD74+CD44)	MIF	Secreted Signaling	PMID: 29637711; PMID: 26175090
456	mTEC hi	CD123+ Thy2	MIF	CD74_CD44	0.045572394	0	MIF_CD74_CD44	MIF - (CD74+CD44)	MIF	Secreted Signaling	PMID: 29637711; PMID: 26175090
457	mTEC lo	CD123+ Thy2	MIF	CD74_CD44	0.041441078	0	MIF_CD74_CD44	MIF - (CD74+CD44)	MIF	Secreted Signaling	PMID: 29637711; PMID: 26175090
458	muscle-like myoid	CD123+ Thy2	MIF	CD74_CD44	0.06783734	0	MIF_CD74_CD44	MIF - (CD74+CD44)	MIF	Secreted Signaling	PMID: 29637711; PMID: 26175090
459	myelin+ epi	CD123+ Thy2	MIF	CD74_CD44	0.016580245	0	MIF_CD74_CD44	MIF - (CD74+CD44)	MIF	Secreted Signaling	PMID: 29637711; PMID: 26175090
460	neuroendocrine	CD123+ Thy2	MIF	CD74_CD44	0.063816155	0	MIF_CD74_CD44	MIF - (CD74+CD44)	MIF	Secreted Signaling	PMID: 29637711; PMID: 26175090
461	pericyte	CD123+ Thy2	MIF	CD74_CD44	0.034885054	0	MIF_CD74_CD44	MIF - (CD74+CD44)	MIF	Secreted Signaling	PMID: 29637711; PMID: 26175090
462	Thy1	CD123+ Thy2	MIF	CD74_CD44	0.049472279	0	MIF_CD74_CD44	MIF - (CD74+CD44)	MIF	Secreted Signaling	PMID: 29637711; PMID: 26175090
463	Thy2a	CD123+ Thy2	MIF	CD74_CD44	0.075969979	0	MIF_CD74_CD44	MIF - (CD74+CD44)	MIF	Secreted Signaling	PMID: 29637711; PMID: 26175090
464	Thy2b	CD123+ Thy2	MIF	CD74_CD44	0.069052322	0	MIF_CD74_CD44	MIF - (CD74+CD44)	MIF	Secreted Signaling	PMID: 29637711; PMID: 26175090
465	Thy2c	CD123+ Thy2	MIF	CD74_CD44	0.071899625	0	MIF_CD74_CD44	MIF - (CD74+CD44)	MIF	Secreted Signaling	PMID: 29637711; PMID: 26175090
466	Thy3	CD123+ Thy2	MIF	CD74_CD44	0.058998687	0	MIF_CD74_CD44	MIF - (CD74+CD44)	MIF	Secreted Signaling	PMID: 29637711; PMID: 26175090
467	CD123+ Thy2	corneocyte-like mTEC	MIF	CD74_CD44	0.034533043	0	MIF_CD74_CD44	MIF - (CD74+CD44)	MIF	Secreted Signaling	PMID: 29637711; PMID: 26175090
468	corneocyte-like mTEC	corneocyte-like mTEC	MIF	CD74_CD44	0.023049181	0	MIF_CD74_CD44	MIF - (CD74+CD44)	MIF	Secreted Signaling	PMID: 29637711; PMID: 26175090
469	cTEC hi	corneocyte-like mTEC	MIF	CD74_CD44	0.026013142	0	MIF_CD74_CD44	MIF - (CD74+CD44)	MIF	Secreted Signaling	PMID: 29637711; PMID: 26175090
470	cTEC lo	corneocyte-like mTEC	MIF	CD74_CD44	0.023183968	0	MIF_CD74_CD44	MIF - (CD74+CD44)	MIF	Secreted Signaling	PMID: 29637711; PMID: 26175090
471	endo arterial	corneocyte-like mTEC	MIF	CD74_CD44	0.022097923	0	MIF_CD74_CD44	MIF - (CD74+CD44)	MIF	Secreted Signaling	PMID: 29637711; PMID: 26175090
472	endo lymphatic	corneocyte-like mTEC	MIF	CD74_CD44	0.020873804	0	MIF_CD74_CD44	MIF - (CD74+CD44)	MIF	Secreted Signaling	PMID: 29637711; PMID: 26175090
473	endo venous	corneocyte-like mTEC	MIF	CD74_CD44	0.021265378	0	MIF_CD74_CD44	MIF - (CD74+CD44)	MIF	Secreted Signaling	PMID: 29637711; PMID: 26175090
474	immature TEC	corneocyte-like mTEC	MIF	CD74_CD44	0.024376548	0	MIF_CD74_CD44	MIF - (CD74+CD44)	MIF	Secreted Signaling	PMID: 29637711; PMID: 26175090
475	mesenchymal	corneocyte-like mTEC	MIF	CD74_CD44	0.008706748	0	MIF_CD74_CD44	MIF - (CD74+CD44)	MIF	Secreted Signaling	PMID: 29637711; PMID: 26175090
476	mesothelial	corneocyte-like mTEC	MIF	CD74_CD44	0.029057478	0	MIF_CD74_CD44	MIF - (CD74+CD44)	MIF	Secreted Signaling	PMID: 29637711; PMID: 26175090
477	mTEC hi	corneocyte-like mTEC	MIF	CD74_CD44	0.026876091	0	MIF_CD74_CD44	MIF - (CD74+CD44)	MIF	Secreted Signaling	PMID: 29637711; PMID: 26175090
478	mTEC lo	corneocyte-like mTEC	MIF	CD74_CD44	0.024396344	0	MIF_CD74_CD44	MIF - (CD74+CD44)	MIF	Secreted Signaling	PMID: 29637711; PMID: 26175090
479	muscle-like myoid	corneocyte-like mTEC	MIF	CD74_CD44	0.040393314	0	MIF_CD74_CD44	MIF - (CD74+CD44)	MIF	Secreted Signaling	PMID: 29637711; PMID: 26175090
480	myelin+ epi	corneocyte-like mTEC	MIF	CD74_CD44	0.009657761	0	MIF_CD74_CD44	MIF - (CD74+CD44)	MIF	Secreted Signaling	PMID: 29637711; PMID: 26175090
481	neuroendocrine	corneocyte-like mTEC	MIF	CD74_CD44	0.037932725	0	MIF_CD74_CD44	MIF - (CD74+CD44)	MIF	Secreted Signaling	PMID: 29637711; PMID: 26175090
482	pericyte	corneocyte-like mTEC	MIF	CD74_CD44	0.020479207	0	MIF_CD74_CD44	MIF - (CD74+CD44)	MIF	Secreted Signaling	PMID: 29637711; PMID: 26175090
483	Thy1	corneocyte-like mTEC	MIF	CD74_CD44	0.02922502	0	MIF_CD74_CD44	MIF - (CD74+CD44)	MIF	Secreted Signaling	PMID: 29637711; PMID: 26175090
484	Thy2a	corneocyte-like mTEC	MIF	CD74_CD44	0.045396069	0	MIF_CD74_CD44	MIF - (CD74+CD44)	MIF	Secreted Signaling	PMID: 29637711; PMID: 26175090
485	Thy2b	corneocyte-like mTEC	MIF	CD74_CD44	0.041138459	0	MIF_CD74_CD44	MIF - (CD74+CD44)	MIF	Secreted Signaling	PMID: 29637711; PMID: 26175090
486	Thy2c	corneocyte-like mTEC	MIF	CD74_CD44	0.042887788	0	MIF_CD74_CD44	MIF - (CD74+CD44)	MIF	Secreted Signaling	PMID: 29637711; PMID: 26175090
487	Thy3	corneocyte-like mTEC	MIF	CD74_CD44	0.03499615	0	MIF_CD74_CD44	MIF - (CD74+CD44)	MIF	Secreted Signaling	PMID: 29637711; PMID: 26175090
488	CD123+ Thy2	Thy1	MIF	CD74_CD44	0.069096417	0	MIF_CD74_CD44	MIF - (CD74+CD44)	MIF	Secreted Signaling	PMID: 29637711; PMID: 26175090
489	corneocyte-like mTEC	Thy1	MIF	CD74_CD44	0.046674265	0	MIF_CD74_CD44	MIF - (CD74+CD44)	MIF	Secreted Signaling	PMID: 29637711; PMID: 26175090
490	cTEC hi	Thy1	MIF	CD74_CD44	0.052512946	0	MIF_CD74_CD44	MIF - (CD74+CD44)	MIF	Secreted Signaling	PMID: 29637711; PMID: 26175090
491	cTEC lo	Thy1	MIF	CD74_CD44	0.04694057	0	MIF_CD74_CD44	MIF - (CD74+CD44)	MIF	Secreted Signaling	PMID: 29637711; PMID: 26175090
492	endo arterial	Thy1	MIF	CD74_CD44	0.044792686	0	MIF_CD74_CD44	MIF - (CD74+CD44)	MIF	Secreted Signaling	PMID: 29637711; PMID: 26175090
493	endo lymphatic	Thy1	MIF	CD74_CD44	0.042365851	0	MIF_CD74_CD44	MIF - (CD74+CD44)	MIF	Secreted Signaling	PMID: 29637711; PMID: 26175090
494	endo venous	Thy1	MIF	CD74_CD44	0.043142833	0	MIF_CD74_CD44	MIF - (CD74+CD44)	MIF	Secreted Signaling	PMID: 29637711; PMID: 26175090
495	immature TEC	Thy1	MIF	CD74_CD44	0.049293517	0	MIF_CD74_CD44	MIF - (CD74+CD44)	MIF	Secreted Signaling	PMID: 29637711; PMID: 26175090
496	mesenchymal	Thy1	MIF	CD74_CD44	0.0179004	0	MIF_CD74_CD44	MIF - (CD74+CD44)	MIF	Secreted Signaling	PMID: 29637711; PMID: 26175090
497	mesothelial	Thy1	MIF	CD74_CD44	0.05847239	0	MIF_CD74_CD44	MIF - (CD74+CD44)	MIF	Secreted Signaling	PMID: 29637711; PMID: 26175090
498	mTEC hi	Thy1	MIF	CD74_CD44	0.054206064	0	MIF_CD74_CD44	MIF - (CD74+CD44)	MIF	Secreted Signaling	PMID: 29637711; PMID: 26175090
499	mTEC lo	Thy1	MIF	CD74_CD44	0.049332526	0	MIF_CD74_CD44	MIF - (CD74+CD44)	MIF	Secreted Signaling	PMID: 29637711; PMID: 26175090
500	muscle-like myoid	Thy1	MIF	CD74_CD44	0.080334058	0	MIF_CD74_CD44	MIF - (CD74+CD44)	MIF	Secreted Signaling	PMID: 29637711; PMID: 26175090
501	myelin+ epi	Thy1	MIF	CD74_CD44	0.019835515	0	MIF_CD74_CD44	MIF - (CD74+CD44)	MIF	Secreted Signaling	PMID: 29637711; PMID: 26175090
502	neuroendocrine	Thy1	MIF	CD74_CD44	0.075632209	0	MIF_CD74_CD44	MIF - (CD74+CD44)	MIF	Secreted Signaling	PMID: 29637711; PMID: 26175090
503	pericyte	Thy1	MIF	CD74_CD44	0.041582224	0	MIF_CD74_CD44	MIF - (CD74+CD44)	MIF	Secreted Signaling	PMID: 29637711; PMID: 26175090
504	Thy1	Thy1	MIF	CD74_CD44	0.058799263	0	MIF_CD74_CD44	MIF - (CD74+CD44)	MIF	Secreted Signaling	PMID: 29637711; PMID: 26175090
505	Thy2a	Thy1	MIF	CD74_CD44	0.0898205	0	MIF_CD74_CD44	MIF - (CD74+CD44)	MIF	Secreted Signaling	PMID: 29637711; PMID: 26175090
506	Thy2b	Thy1	MIF	CD74_CD44	0.081753229	0	MIF_CD74_CD44	MIF - (CD74+CD44)	MIF	Secreted Signaling	PMID: 29637711; PMID: 26175090
507	Thy2c	Thy1	MIF	CD74_CD44	0.085076381	0	MIF_CD74_CD44	MIF - (CD74+CD44)	MIF	Secreted Signaling	PMID: 29637711; PMID: 26175090
508	Thy3	Thy1	MIF	CD74_CD44	0.069989436	0	MIF_CD74_CD44	MIF - (CD74+CD44)	MIF	Secreted Signaling	PMID: 29637711; PMID: 26175090
509	CD123+ Thy2	Thy2a	MIF	CD74_CD44	0.038454711	0	MIF_CD74_CD44	MIF - (CD74+CD44)	MIF	Secreted Signaling	PMID: 29637711; PMID: 26175090
510	corneocyte-like mTEC	Thy2a	MIF	CD74_CD44	0.025701426	0	MIF_CD74_CD44	MIF - (CD74+CD44)	MIF	Secreted Signaling	PMID: 29637711; PMID: 26175090
511	cTEC hi	Thy2a	MIF	CD74_CD44	0.028996325	0	MIF_CD74_CD44	MIF - (CD74+CD44)	MIF	Secreted Signaling	PMID: 29637711; PMID: 26175090
512	cTEC lo	Thy2a	MIF	CD74_CD44	0.025851313	0	MIF_CD74_CD44	MIF - (CD74+CD44)	MIF	Secreted Signaling	PMID: 29637711; PMID: 26175090
513	endo arterial	Thy2a	MIF	CD74_CD44	0.024643469	0	MIF_CD74_CD44	MIF - (CD74+CD44)	MIF	Secreted Signaling	PMID: 29637711; PMID: 26175090
514	endo lymphatic	Thy2a	MIF	CD74_CD44	0.023281696	0	MIF_CD74_CD44	MIF - (CD74+CD44)	MIF	Secreted Signaling	PMID: 29637711; PMID: 26175090
515	endo venous	Thy2a	MIF	CD74_CD44	0.023717346	0	MIF_CD74_CD44	MIF - (CD74+CD44)	MIF	Secreted Signaling	PMID: 29637711; PMID: 26175090
516	immature TEC	Thy2a	MIF	CD74_CD44	0.027177283	0	MIF_CD74_CD44	MIF - (CD74+CD44)	MIF	Secreted Signaling	PMID: 29637711; PMID: 26175090
517	mesenchymal	Thy2a	MIF	CD74_CD44	0.009725053	0	MIF_CD74_CD44	MIF - (CD74+CD44)	MIF	Secreted Signaling	PMID: 29637711; PMID: 26175090
518	mesothelial	Thy2a	MIF	CD74_CD44	0.032378179	0	MIF_CD74_CD44	MIF - (CD74+CD44)	MIF	Secreted Signaling	PMID: 29637711; PMID: 26175090
519	mTEC hi	Thy2a	MIF	CD74_CD44	0.029955193	0	MIF_CD74_CD44	MIF - (CD74+CD44)	MIF	Secreted Signaling	PMID: 29637711; PMID: 26175090
520	mTEC lo	Thy2a	MIF	CD74_CD44	0.027199291	0	MIF_CD74_CD44	MIF - (CD74+CD44)	MIF	Secreted Signaling	PMID: 29637711; PMID: 26175090
521	muscle-like myoid	Thy2a	MIF	CD74_CD44	0.044949505	0	MIF_CD74_CD44	MIF - (CD74+CD44)	MIF	Secreted Signaling	PMID: 29637711; PMID: 26175090
522	myelin+ epi	Thy2a	MIF	CD74_CD44	0.010786082	0	MIF_CD74_CD44	MIF - (CD74+CD44)	MIF	Secreted Signaling	PMID: 29637711; PMID: 26175090
523	neuroendocrine	Thy2a	MIF	CD74_CD44	0.042223584	0	MIF_CD74_CD44	MIF - (CD74+CD44)	MIF	Secreted Signaling	PMID: 29637711; PMID: 26175090
524	pericyte	Thy2a	MIF	CD74_CD44	0.022842642	0	MIF_CD74_CD44	MIF - (CD74+CD44)	MIF	Secreted Signaling	PMID: 29637711; PMID: 26175090
525	Thy1	Thy2a	MIF	CD74_CD44	0.032564225	0	MIF_CD74_CD44	MIF - (CD74+CD44)	MIF	Secreted Signaling	PMID: 29637711; PMID: 26175090
526	Thy2a	Thy2a	MIF	CD74_CD44	0.050486861	0	MIF_CD74_CD44	MIF - (CD74+CD44)	MIF	Secreted Signaling	PMID: 29637711; PMID: 26175090
527	Thy2b	Thy2a	MIF	CD74_CD44	0.045774691	0	MIF_CD74_CD44	MIF - (CD74+CD44)	MIF	Secreted Signaling	PMID: 29637711; PMID: 26175090
528	Thy2c	Thy2a	MIF	CD74_CD44	0.047711355	0	MIF_CD74_CD44	MIF - (CD74+CD44)	MIF	Secreted Signaling	PMID: 29637711; PMID: 26175090
529	Thy3	Thy2a	MIF	CD74_CD44	0.038968287	0	MIF_CD74_CD44	MIF - (CD74+CD44)	MIF	Secreted Signaling	PMID: 29637711; PMID: 26175090
530	CD123+ Thy2	Thy2b	MIF	CD74_CD44	0.012962387	0	MIF_CD74_CD44	MIF - (CD74+CD44)	MIF	Secreted Signaling	PMID: 29637711; PMID: 26175090
531	corneocyte-like mTEC	Thy2b	MIF	CD74_CD44	0.008587976	0	MIF_CD74_CD44	MIF - (CD74+CD44)	MIF	Secreted Signaling	PMID: 29637711; PMID: 26175090
532	cTEC hi	Thy2b	MIF	CD74_CD44	0.009710813	0	MIF_CD74_CD44	MIF - (CD74+CD44)	MIF	Secreted Signaling	PMID: 29637711; PMID: 26175090
533	cTEC lo	Thy2b	MIF	CD74_CD44	0.008638945	0	MIF_CD74_CD44	MIF - (CD74+CD44)	MIF	Secreted Signaling	PMID: 29637711; PMID: 26175090
534	endo arterial	Thy2b	MIF	CD74_CD44	0.008228517	0	MIF_CD74_CD44	MIF - (CD74+CD44)	MIF	Secreted Signaling	PMID: 29637711; PMID: 26175090
535	endo lymphatic	Thy2b	MIF	CD74_CD44	0.007766594	0	MIF_CD74_CD44	MIF - (CD74+CD44)	MIF	Secreted Signaling	PMID: 29637711; PMID: 26175090
536	endo venous	Thy2b	MIF	CD74_CD44	0.007914276	0	MIF_CD74_CD44	MIF - (CD74+CD44)	MIF	Secreted Signaling	PMID: 29637711; PMID: 26175090
537	immature TEC	Thy2b	MIF	CD74_CD44	0.009090293	0	MIF_CD74_CD44	MIF - (CD74+CD44)	MIF	Secreted Signaling	PMID: 29637711; PMID: 26175090
538	mesenchymal	Thy2b	MIF	CD74_CD44	0.00321447	0	MIF_CD74_CD44	MIF - (CD74+CD44)	MIF	Secreted Signaling	PMID: 29637711; PMID: 26175090
539	mesothelial	Thy2b	MIF	CD74_CD44	0.010868566	0	MIF_CD74_CD44	MIF - (CD74+CD44)	MIF	Secreted Signaling	PMID: 29637711; PMID: 26175090
540	mTEC hi	Thy2b	MIF	CD74_CD44	0.01003853	0	MIF_CD74_CD44	MIF - (CD74+CD44)	MIF	Secreted Signaling	PMID: 29637711; PMID: 26175090
541	mTEC lo	Thy2b	MIF	CD74_CD44	0.009097792	0	MIF_CD74_CD44	MIF - (CD74+CD44)	MIF	Secreted Signaling	PMID: 29637711; PMID: 26175090
542	muscle-like myoid	Thy2b	MIF	CD74_CD44	0.015219815	0	MIF_CD74_CD44	MIF - (CD74+CD44)	MIF	Secreted Signaling	PMID: 29637711; PMID: 26175090
543	myelin+ epi	Thy2b	MIF	CD74_CD44	0.003567736	0	MIF_CD74_CD44	MIF - (CD74+CD44)	MIF	Secreted Signaling	PMID: 29637711; PMID: 26175090
544	neuroendocrine	Thy2b	MIF	CD74_CD44	0.014269885	0	MIF_CD74_CD44	MIF - (CD74+CD44)	MIF	Secreted Signaling	PMID: 29637711; PMID: 26175090
545	pericyte	Thy2b	MIF	CD74_CD44	0.007617847	0	MIF_CD74_CD44	MIF - (CD74+CD44)	MIF	Secreted Signaling	PMID: 29637711; PMID: 26175090
546	Thy1	Thy2b	MIF	CD74_CD44	0.010932414	0	MIF_CD74_CD44	MIF - (CD74+CD44)	MIF	Secreted Signaling	PMID: 29637711; PMID: 26175090
547	Thy2a	Thy2b	MIF	CD74_CD44	0.01716056	0	MIF_CD74_CD44	MIF - (CD74+CD44)	MIF	Secreted Signaling	PMID: 29637711; PMID: 26175090
548	Thy2b	Thy2b	MIF	CD74_CD44	0.015508083	0	MIF_CD74_CD44	MIF - (CD74+CD44)	MIF	Secreted Signaling	PMID: 29637711; PMID: 26175090
549	Thy2c	Thy2b	MIF	CD74_CD44	0.01618593	0	MIF_CD74_CD44	MIF - (CD74+CD44)	MIF	Secreted Signaling	PMID: 29637711; PMID: 26175090
550	Thy3	Thy2b	MIF	CD74_CD44	0.013140157	0	MIF_CD74_CD44	MIF - (CD74+CD44)	MIF	Secreted Signaling	PMID: 29637711; PMID: 26175090
551	Thy1	endo arterial	TNFSF4	TNFRSF4	0.001123658	0	TNFSF4_TNFRSF4	TNFSF4 - TNFRSF4	OX40	Secreted Signaling	KEGG: hsa04060
552	Thy1	endo venous	TNFSF4	TNFRSF4	0.000887682	0	TNFSF4_TNFRSF4	TNFSF4 - TNFRSF4	OX40	Secreted Signaling	KEGG: hsa04060
553	Thy1	Thy2a	TNFSF4	TNFRSF4	0.000476376	0	TNFSF4_TNFRSF4	TNFSF4 - TNFRSF4	OX40	Secreted Signaling	KEGG: hsa04060
554	CD123+ Thy2	corneocyte-like mTEC	NAMPT	INSR	0.000284489	0	NAMPT_INSR	NAMPT - INSR	VISFATIN	Secreted Signaling	PMID: 28490838
555	corneocyte-like mTEC	corneocyte-like mTEC	NAMPT	INSR	0.000793291	0	NAMPT_INSR	NAMPT - INSR	VISFATIN	Secreted Signaling	PMID: 28490838
556	endo venous	corneocyte-like mTEC	NAMPT	INSR	0.000736678	0	NAMPT_INSR	NAMPT - INSR	VISFATIN	Secreted Signaling	PMID: 28490838
557	immature TEC	corneocyte-like mTEC	NAMPT	INSR	0.000644771	0	NAMPT_INSR	NAMPT - INSR	VISFATIN	Secreted Signaling	PMID: 28490838
558	mTEC hi	corneocyte-like mTEC	NAMPT	INSR	0.000570788	0	NAMPT_INSR	NAMPT - INSR	VISFATIN	Secreted Signaling	PMID: 28490838
559	mTEC lo	corneocyte-like mTEC	NAMPT	INSR	0.000590541	0	NAMPT_INSR	NAMPT - INSR	VISFATIN	Secreted Signaling	PMID: 28490838
560	pericyte	corneocyte-like mTEC	NAMPT	INSR	0.000811478	0	NAMPT_INSR	NAMPT - INSR	VISFATIN	Secreted Signaling	PMID: 28490838
561	CD123+ Thy2	endo arterial	NAMPT	INSR	0.00035422	0	NAMPT_INSR	NAMPT - INSR	VISFATIN	Secreted Signaling	PMID: 28490838
562	corneocyte-like mTEC	endo arterial	NAMPT	INSR	0.00098761	0	NAMPT_INSR	NAMPT - INSR	VISFATIN	Secreted Signaling	PMID: 28490838
563	endo venous	endo arterial	NAMPT	INSR	0.000917142	0	NAMPT_INSR	NAMPT - INSR	VISFATIN	Secreted Signaling	PMID: 28490838
564	immature TEC	endo arterial	NAMPT	INSR	0.000802738	0	NAMPT_INSR	NAMPT - INSR	VISFATIN	Secreted Signaling	PMID: 28490838
565	mTEC hi	endo arterial	NAMPT	INSR	0.000710644	0	NAMPT_INSR	NAMPT - INSR	VISFATIN	Secreted Signaling	PMID: 28490838
566	mTEC lo	endo arterial	NAMPT	INSR	0.000735232	0	NAMPT_INSR	NAMPT - INSR	VISFATIN	Secreted Signaling	PMID: 28490838
567	pericyte	endo arterial	NAMPT	INSR	0.001010248	0	NAMPT_INSR	NAMPT - INSR	VISFATIN	Secreted Signaling	PMID: 28490838
568	CD123+ Thy2	endo arterial	NAMPT	ITGA5_ITGB1	0.001836144	0	NAMPT_ITGA5_ITGB1	NAMPT - (ITGA5+ITGB1)	VISFATIN	Secreted Signaling	PMID: 28490838
569	corneocyte-like mTEC	endo arterial	NAMPT	ITGA5_ITGB1	0.005105863	0	NAMPT_ITGA5_ITGB1	NAMPT - (ITGA5+ITGB1)	VISFATIN	Secreted Signaling	PMID: 28490838
570	endo venous	endo arterial	NAMPT	ITGA5_ITGB1	0.004742949	0	NAMPT_ITGA5_ITGB1	NAMPT - (ITGA5+ITGB1)	VISFATIN	Secreted Signaling	PMID: 28490838
571	immature TEC	endo arterial	NAMPT	ITGA5_ITGB1	0.004153299	0	NAMPT_ITGA5_ITGB1	NAMPT - (ITGA5+ITGB1)	VISFATIN	Secreted Signaling	PMID: 28490838
572	mTEC hi	endo arterial	NAMPT	ITGA5_ITGB1	0.003678223	0	NAMPT_ITGA5_ITGB1	NAMPT - (ITGA5+ITGB1)	VISFATIN	Secreted Signaling	PMID: 28490838
573	mTEC lo	endo arterial	NAMPT	ITGA5_ITGB1	0.003805099	0	NAMPT_ITGA5_ITGB1	NAMPT - (ITGA5+ITGB1)	VISFATIN	Secreted Signaling	PMID: 28490838
574	pericyte	endo arterial	NAMPT	ITGA5_ITGB1	0.005222408	0	NAMPT_ITGA5_ITGB1	NAMPT - (ITGA5+ITGB1)	VISFATIN	Secreted Signaling	PMID: 28490838
575	CD123+ Thy2	endo lymphatic	NAMPT	ITGA5_ITGB1	0.001368139	0	NAMPT_ITGA5_ITGB1	NAMPT - (ITGA5+ITGB1)	VISFATIN	Secreted Signaling	PMID: 28490838
576	corneocyte-like mTEC	endo lymphatic	NAMPT	ITGA5_ITGB1	0.003807638	0	NAMPT_ITGA5_ITGB1	NAMPT - (ITGA5+ITGB1)	VISFATIN	Secreted Signaling	PMID: 28490838
577	endo venous	endo lymphatic	NAMPT	ITGA5_ITGB1	0.00353667	0	NAMPT_ITGA5_ITGB1	NAMPT - (ITGA5+ITGB1)	VISFATIN	Secreted Signaling	PMID: 28490838
578	immature TEC	endo lymphatic	NAMPT	ITGA5_ITGB1	0.00309652	0	NAMPT_ITGA5_ITGB1	NAMPT - (ITGA5+ITGB1)	VISFATIN	Secreted Signaling	PMID: 28490838
579	mTEC hi	endo lymphatic	NAMPT	ITGA5_ITGB1	0.002741991	0	NAMPT_ITGA5_ITGB1	NAMPT - (ITGA5+ITGB1)	VISFATIN	Secreted Signaling	PMID: 28490838
580	mTEC lo	endo lymphatic	NAMPT	ITGA5_ITGB1	0.002836665	0	NAMPT_ITGA5_ITGB1	NAMPT - (ITGA5+ITGB1)	VISFATIN	Secreted Signaling	PMID: 28490838
581	pericyte	endo lymphatic	NAMPT	ITGA5_ITGB1	0.003894665	0	NAMPT_ITGA5_ITGB1	NAMPT - (ITGA5+ITGB1)	VISFATIN	Secreted Signaling	PMID: 28490838
582	CD123+ Thy2	endo venous	NAMPT	ITGA5_ITGB1	0.001493939	0	NAMPT_ITGA5_ITGB1	NAMPT - (ITGA5+ITGB1)	VISFATIN	Secreted Signaling	PMID: 28490838
583	corneocyte-like mTEC	endo venous	NAMPT	ITGA5_ITGB1	0.004156815	0	NAMPT_ITGA5_ITGB1	NAMPT - (ITGA5+ITGB1)	VISFATIN	Secreted Signaling	PMID: 28490838
584	endo venous	endo venous	NAMPT	ITGA5_ITGB1	0.003861095	0	NAMPT_ITGA5_ITGB1	NAMPT - (ITGA5+ITGB1)	VISFATIN	Secreted Signaling	PMID: 28490838
585	immature TEC	endo venous	NAMPT	ITGA5_ITGB1	0.003380706	0	NAMPT_ITGA5_ITGB1	NAMPT - (ITGA5+ITGB1)	VISFATIN	Secreted Signaling	PMID: 28490838
586	mTEC hi	endo venous	NAMPT	ITGA5_ITGB1	0.002993738	0	NAMPT_ITGA5_ITGB1	NAMPT - (ITGA5+ITGB1)	VISFATIN	Secreted Signaling	PMID: 28490838
587	mTEC lo	endo venous	NAMPT	ITGA5_ITGB1	0.003097077	0	NAMPT_ITGA5_ITGB1	NAMPT - (ITGA5+ITGB1)	VISFATIN	Secreted Signaling	PMID: 28490838
588	pericyte	endo venous	NAMPT	ITGA5_ITGB1	0.00425179	0	NAMPT_ITGA5_ITGB1	NAMPT - (ITGA5+ITGB1)	VISFATIN	Secreted Signaling	PMID: 28490838
589	mesenchymal	endo arterial	ANGPTL1	ITGA1_ITGB1	0.005823729	0	ANGPTL1_ITGA1_ITGB1	ANGPTL1 - (ITGA1+ITGB1)	ANGPTL	Secreted Signaling	PMID: 24478758
590	mesenchymal	pericyte	ANGPTL1	ITGA1_ITGB1	0.00774977	0	ANGPTL1_ITGA1_ITGB1	ANGPTL1 - (ITGA1+ITGB1)	ANGPTL	Secreted Signaling	PMID: 24478758
591	pericyte	endo arterial	ANGPTL4	ITGA5_ITGB1	0.005311763	0	ANGPTL4_ITGA5_ITGB1	ANGPTL4 - (ITGA5+ITGB1)	ANGPTL	Secreted Signaling	PMID: 30049845
592	pericyte	endo lymphatic	ANGPTL4	ITGA5_ITGB1	0.003961393	0	ANGPTL4_ITGA5_ITGB1	ANGPTL4 - (ITGA5+ITGB1)	ANGPTL	Secreted Signaling	PMID: 30049845
593	pericyte	endo venous	ANGPTL4	ITGA5_ITGB1	0.00432461	0	ANGPTL4_ITGA5_ITGB1	ANGPTL4 - (ITGA5+ITGB1)	ANGPTL	Secreted Signaling	PMID: 30049845
594	pericyte	endo arterial	ANGPTL4	CDH5	0.009614588	0	ANGPTL4_CDH5	ANGPTL4 - CDH5	ANGPTL	Secreted Signaling	PMID: 30049845
595	pericyte	endo lymphatic	ANGPTL4	CDH5	0.003791076	0	ANGPTL4_CDH5	ANGPTL4 - CDH5	ANGPTL	Secreted Signaling	PMID: 30049845
596	pericyte	endo venous	ANGPTL4	CDH5	0.007017947	0	ANGPTL4_CDH5	ANGPTL4 - CDH5	ANGPTL	Secreted Signaling	PMID: 30049845
597	pericyte	mTEC lo	ANGPTL4	CDH5	0.001661335	0	ANGPTL4_CDH5	ANGPTL4 - CDH5	ANGPTL	Secreted Signaling	PMID: 30049845
598	pericyte	corneocyte-like mTEC	ANGPTL4	SDC1	0.005019956	0	ANGPTL4_SDC1	ANGPTL4 - SDC1	ANGPTL	Secreted Signaling	PMID: 29017031
599	pericyte	mesenchymal	ANGPTL4	SDC2	0.002080667	0	ANGPTL4_SDC2	ANGPTL4 - SDC2	ANGPTL	Secreted Signaling	PMID: 29017031
600	pericyte	muscle-like myoid	ANGPTL4	SDC2	0.001616731	0	ANGPTL4_SDC2	ANGPTL4 - SDC2	ANGPTL	Secreted Signaling	PMID: 29017031
601	pericyte	corneocyte-like mTEC	ANGPTL4	SDC4	0.003411233	0	ANGPTL4_SDC4	ANGPTL4 - SDC4	ANGPTL	Secreted Signaling	PMID: 29017031
602	pericyte	mTEC hi	ANGPTL4	SDC4	0.001137624	0	ANGPTL4_SDC4	ANGPTL4 - SDC4	ANGPTL	Secreted Signaling	PMID: 29017031
603	Thy1	endo arterial	ANGPT1	TEK	0.000932499	0	ANGPT1_TEK	ANGPT1 - TEK	ANGPT	Secreted Signaling	PMID: 20651738
604	Thy2a	endo arterial	ANGPT1	TEK	0.000336895	0	ANGPT1_TEK	ANGPT1 - TEK	ANGPT	Secreted Signaling	PMID: 20651738
605	endo lymphatic	endo arterial	ANGPT2	TEK	0.00083997	0	ANGPT2_TEK	ANGPT2 - TEK	ANGPT	Secreted Signaling	PMID: 20651738
606	mTEC lo	endo arterial	ANGPT2	TEK	0.0015594	0	ANGPT2_TEK	ANGPT2 - TEK	ANGPT	Secreted Signaling	PMID: 20651738
607	pericyte	endo arterial	ANGPT2	TEK	0.001199525	0	ANGPT2_TEK	ANGPT2 - TEK	ANGPT	Secreted Signaling	PMID: 20651738
608	endo lymphatic	endo arterial	ANGPT2	ITGA5_ITGB1	0.00312938	0	ANGPT2_ITGA5_ITGB1	ANGPT2 - (ITGA5+ITGB1)	ANGPT	Secreted Signaling	PMID: 20651738; PMID: 25635707
609	mTEC lo	endo arterial	ANGPT2	ITGA5_ITGB1	0.005798301	0	ANGPT2_ITGA5_ITGB1	ANGPT2 - (ITGA5+ITGB1)	ANGPT	Secreted Signaling	PMID: 20651738; PMID: 25635707
610	pericyte	endo arterial	ANGPT2	ITGA5_ITGB1	0.004464557	0	ANGPT2_ITGA5_ITGB1	ANGPT2 - (ITGA5+ITGB1)	ANGPT	Secreted Signaling	PMID: 20651738; PMID: 25635707
611	endo lymphatic	endo lymphatic	ANGPT2	ITGA5_ITGB1	0.002518382	0	ANGPT2_ITGA5_ITGB1	ANGPT2 - (ITGA5+ITGB1)	ANGPT	Secreted Signaling	PMID: 20651738; PMID: 25635707
612	mTEC lo	endo lymphatic	ANGPT2	ITGA5_ITGB1	0.004668649	0	ANGPT2_ITGA5_ITGB1	ANGPT2 - (ITGA5+ITGB1)	ANGPT	Secreted Signaling	PMID: 20651738; PMID: 25635707
613	pericyte	endo lymphatic	ANGPT2	ITGA5_ITGB1	0.003593812	0	ANGPT2_ITGA5_ITGB1	ANGPT2 - (ITGA5+ITGB1)	ANGPT	Secreted Signaling	PMID: 20651738; PMID: 25635707
614	endo lymphatic	endo venous	ANGPT2	ITGA5_ITGB1	0.002754071	0	ANGPT2_ITGA5_ITGB1	ANGPT2 - (ITGA5+ITGB1)	ANGPT	Secreted Signaling	PMID: 20651738; PMID: 25635707
615	mTEC lo	endo venous	ANGPT2	ITGA5_ITGB1	0.005104546	0	ANGPT2_ITGA5_ITGB1	ANGPT2 - (ITGA5+ITGB1)	ANGPT	Secreted Signaling	PMID: 20651738; PMID: 25635707
616	pericyte	endo venous	ANGPT2	ITGA5_ITGB1	0.003929751	0	ANGPT2_ITGA5_ITGB1	ANGPT2 - (ITGA5+ITGB1)	ANGPT	Secreted Signaling	PMID: 20651738; PMID: 25635707
617	corneocyte-like mTEC	corneocyte-like mTEC	MDK	SDC1	0.029850833	0	MDK_SDC1	MDK - SDC1	MK	Secreted Signaling	PMID: 28356350
618	cTEC hi	corneocyte-like mTEC	MDK	SDC1	0.055038007	0	MDK_SDC1	MDK - SDC1	MK	Secreted Signaling	PMID: 28356350
619	cTEC lo	corneocyte-like mTEC	MDK	SDC1	0.053038789	0	MDK_SDC1	MDK - SDC1	MK	Secreted Signaling	PMID: 28356350
620	endo arterial	corneocyte-like mTEC	MDK	SDC1	0.022238772	0	MDK_SDC1	MDK - SDC1	MK	Secreted Signaling	PMID: 28356350
621	endo lymphatic	corneocyte-like mTEC	MDK	SDC1	0.044524296	0	MDK_SDC1	MDK - SDC1	MK	Secreted Signaling	PMID: 28356350
622	endo venous	corneocyte-like mTEC	MDK	SDC1	0.019711645	0	MDK_SDC1	MDK - SDC1	MK	Secreted Signaling	PMID: 28356350
623	immature TEC	corneocyte-like mTEC	MDK	SDC1	0.042660752	0	MDK_SDC1	MDK - SDC1	MK	Secreted Signaling	PMID: 28356350
624	mesenchymal	corneocyte-like mTEC	MDK	SDC1	0.032513824	0	MDK_SDC1	MDK - SDC1	MK	Secreted Signaling	PMID: 28356350
625	mesothelial	corneocyte-like mTEC	MDK	SDC1	0.017331154	0	MDK_SDC1	MDK - SDC1	MK	Secreted Signaling	PMID: 28356350
626	mTEC hi	corneocyte-like mTEC	MDK	SDC1	0.036960176	0	MDK_SDC1	MDK - SDC1	MK	Secreted Signaling	PMID: 28356350
627	mTEC lo	corneocyte-like mTEC	MDK	SDC1	0.037347265	0	MDK_SDC1	MDK - SDC1	MK	Secreted Signaling	PMID: 28356350
628	muscle-like myoid	corneocyte-like mTEC	MDK	SDC1	0.021228236	0	MDK_SDC1	MDK - SDC1	MK	Secreted Signaling	PMID: 28356350
629	myelin+ epi	corneocyte-like mTEC	MDK	SDC1	0.031981494	0	MDK_SDC1	MDK - SDC1	MK	Secreted Signaling	PMID: 28356350
630	neuroendocrine	corneocyte-like mTEC	MDK	SDC1	0.029663732	0	MDK_SDC1	MDK - SDC1	MK	Secreted Signaling	PMID: 28356350
631	pericyte	corneocyte-like mTEC	MDK	SDC1	0.008871826	0	MDK_SDC1	MDK - SDC1	MK	Secreted Signaling	PMID: 28356350
632	Thy2a	corneocyte-like mTEC	MDK	SDC1	0.003586137	0	MDK_SDC1	MDK - SDC1	MK	Secreted Signaling	PMID: 28356350
633	Thy2b	corneocyte-like mTEC	MDK	SDC1	0.003988582	0	MDK_SDC1	MDK - SDC1	MK	Secreted Signaling	PMID: 28356350
634	Thy2c	corneocyte-like mTEC	MDK	SDC1	0.003549709	0	MDK_SDC1	MDK - SDC1	MK	Secreted Signaling	PMID: 28356350
635	Thy3	corneocyte-like mTEC	MDK	SDC1	0.001869923	0	MDK_SDC1	MDK - SDC1	MK	Secreted Signaling	PMID: 28356350
636	corneocyte-like mTEC	mesenchymal	MDK	SDC2	0.01255602	0	MDK_SDC2	MDK - SDC2	MK	Secreted Signaling	PMID: 28356350
637	cTEC hi	mesenchymal	MDK	SDC2	0.023503929	0	MDK_SDC2	MDK - SDC2	MK	Secreted Signaling	PMID: 28356350
638	cTEC lo	mesenchymal	MDK	SDC2	0.022622743	0	MDK_SDC2	MDK - SDC2	MK	Secreted Signaling	PMID: 28356350
639	endo arterial	mesenchymal	MDK	SDC2	0.009311863	0	MDK_SDC2	MDK - SDC2	MK	Secreted Signaling	PMID: 28356350
640	endo lymphatic	mesenchymal	MDK	SDC2	0.018893618	0	MDK_SDC2	MDK - SDC2	MK	Secreted Signaling	PMID: 28356350
641	endo venous	mesenchymal	MDK	SDC2	0.008241318	0	MDK_SDC2	MDK - SDC2	MK	Secreted Signaling	PMID: 28356350
642	immature TEC	mesenchymal	MDK	SDC2	0.018082532	0	MDK_SDC2	MDK - SDC2	MK	Secreted Signaling	PMID: 28356350
643	mesenchymal	mesenchymal	MDK	SDC2	0.013697927	0	MDK_SDC2	MDK - SDC2	MK	Secreted Signaling	PMID: 28356350
644	mesothelial	mesenchymal	MDK	SDC2	0.007235824	0	MDK_SDC2	MDK - SDC2	MK	Secreted Signaling	PMID: 28356350
645	mTEC hi	mesenchymal	MDK	SDC2	0.015612678	0	MDK_SDC2	MDK - SDC2	MK	Secreted Signaling	PMID: 28356350
646	mTEC lo	mesenchymal	MDK	SDC2	0.015779855	0	MDK_SDC2	MDK - SDC2	MK	Secreted Signaling	PMID: 28356350
647	muscle-like myoid	mesenchymal	MDK	SDC2	0.008883392	0	MDK_SDC2	MDK - SDC2	MK	Secreted Signaling	PMID: 28356350
648	myelin+ epi	mesenchymal	MDK	SDC2	0.01346937	0	MDK_SDC2	MDK - SDC2	MK	Secreted Signaling	PMID: 28356350
649	neuroendocrine	mesenchymal	MDK	SDC2	0.012475927	0	MDK_SDC2	MDK - SDC2	MK	Secreted Signaling	PMID: 28356350
650	pericyte	mesenchymal	MDK	SDC2	0.003685541	0	MDK_SDC2	MDK - SDC2	MK	Secreted Signaling	PMID: 28356350
651	Thy2a	mesenchymal	MDK	SDC2	0.001485126	0	MDK_SDC2	MDK - SDC2	MK	Secreted Signaling	PMID: 28356350
652	Thy2b	mesenchymal	MDK	SDC2	0.001652181	0	MDK_SDC2	MDK - SDC2	MK	Secreted Signaling	PMID: 28356350
653	Thy2c	mesenchymal	MDK	SDC2	0.001470008	0	MDK_SDC2	MDK - SDC2	MK	Secreted Signaling	PMID: 28356350
654	Thy3	mesenchymal	MDK	SDC2	0.00077361	0	MDK_SDC2	MDK - SDC2	MK	Secreted Signaling	PMID: 28356350
655	corneocyte-like mTEC	muscle-like myoid	MDK	SDC2	0.009779233	0	MDK_SDC2	MDK - SDC2	MK	Secreted Signaling	PMID: 28356350
656	cTEC hi	muscle-like myoid	MDK	SDC2	0.018350987	0	MDK_SDC2	MDK - SDC2	MK	Secreted Signaling	PMID: 28356350
657	cTEC lo	muscle-like myoid	MDK	SDC2	0.017659496	0	MDK_SDC2	MDK - SDC2	MK	Secreted Signaling	PMID: 28356350
658	endo arterial	muscle-like myoid	MDK	SDC2	0.007247261	0	MDK_SDC2	MDK - SDC2	MK	Secreted Signaling	PMID: 28356350
659	endo lymphatic	muscle-like myoid	MDK	SDC2	0.014736175	0	MDK_SDC2	MDK - SDC2	MK	Secreted Signaling	PMID: 28356350
660	endo venous	muscle-like myoid	MDK	SDC2	0.006412538	0	MDK_SDC2	MDK - SDC2	MK	Secreted Signaling	PMID: 28356350
661	immature TEC	muscle-like myoid	MDK	SDC2	0.014101	0	MDK_SDC2	MDK - SDC2	MK	Secreted Signaling	PMID: 28356350
662	mesenchymal	muscle-like myoid	MDK	SDC2	0.010671334	0	MDK_SDC2	MDK - SDC2	MK	Secreted Signaling	PMID: 28356350
663	mesothelial	muscle-like myoid	MDK	SDC2	0.005628901	0	MDK_SDC2	MDK - SDC2	MK	Secreted Signaling	PMID: 28356350
664	mTEC hi	muscle-like myoid	MDK	SDC2	0.012168236	0	MDK_SDC2	MDK - SDC2	MK	Secreted Signaling	PMID: 28356350
665	mTEC lo	muscle-like myoid	MDK	SDC2	0.012298991	0	MDK_SDC2	MDK - SDC2	MK	Secreted Signaling	PMID: 28356350
666	muscle-like myoid	muscle-like myoid	MDK	SDC2	0.006913127	0	MDK_SDC2	MDK - SDC2	MK	Secreted Signaling	PMID: 28356350
667	myelin+ epi	muscle-like myoid	MDK	SDC2	0.01049274	0	MDK_SDC2	MDK - SDC2	MK	Secreted Signaling	PMID: 28356350
668	neuroendocrine	muscle-like myoid	MDK	SDC2	0.009716678	0	MDK_SDC2	MDK - SDC2	MK	Secreted Signaling	PMID: 28356350
669	pericyte	muscle-like myoid	MDK	SDC2	0.002864785	0	MDK_SDC2	MDK - SDC2	MK	Secreted Signaling	PMID: 28356350
670	Thy2a	muscle-like myoid	MDK	SDC2	0.001153827	0	MDK_SDC2	MDK - SDC2	MK	Secreted Signaling	PMID: 28356350
671	Thy2b	muscle-like myoid	MDK	SDC2	0.001283664	0	MDK_SDC2	MDK - SDC2	MK	Secreted Signaling	PMID: 28356350
672	Thy2c	muscle-like myoid	MDK	SDC2	0.001142078	0	MDK_SDC2	MDK - SDC2	MK	Secreted Signaling	PMID: 28356350
673	Thy3	muscle-like myoid	MDK	SDC2	0.000600939	0	MDK_SDC2	MDK - SDC2	MK	Secreted Signaling	PMID: 28356350
674	corneocyte-like mTEC	corneocyte-like mTEC	MDK	SDC4	0.020448204	0	MDK_SDC4	MDK - SDC4	MK	Secreted Signaling	PMID: 28356350
675	cTEC hi	corneocyte-like mTEC	MDK	SDC4	0.038012601	0	MDK_SDC4	MDK - SDC4	MK	Secreted Signaling	PMID: 28356350
676	cTEC lo	corneocyte-like mTEC	MDK	SDC4	0.036607861	0	MDK_SDC4	MDK - SDC4	MK	Secreted Signaling	PMID: 28356350
677	endo arterial	corneocyte-like mTEC	MDK	SDC4	0.015196288	0	MDK_SDC4	MDK - SDC4	MK	Secreted Signaling	PMID: 28356350
678	endo lymphatic	corneocyte-like mTEC	MDK	SDC4	0.030645717	0	MDK_SDC4	MDK - SDC4	MK	Secreted Signaling	PMID: 28356350
679	endo venous	corneocyte-like mTEC	MDK	SDC4	0.013458426	0	MDK_SDC4	MDK - SDC4	MK	Secreted Signaling	PMID: 28356350
680	immature TEC	corneocyte-like mTEC	MDK	SDC4	0.029345214	0	MDK_SDC4	MDK - SDC4	MK	Secreted Signaling	PMID: 28356350
681	mesenchymal	corneocyte-like mTEC	MDK	SDC4	0.022291662	0	MDK_SDC4	MDK - SDC4	MK	Secreted Signaling	PMID: 28356350
682	mesothelial	corneocyte-like mTEC	MDK	SDC4	0.011824001	0	MDK_SDC4	MDK - SDC4	MK	Secreted Signaling	PMID: 28356350
683	mTEC hi	corneocyte-like mTEC	MDK	SDC4	0.025376772	0	MDK_SDC4	MDK - SDC4	MK	Secreted Signaling	PMID: 28356350
684	mTEC lo	corneocyte-like mTEC	MDK	SDC4	0.025645777	0	MDK_SDC4	MDK - SDC4	MK	Secreted Signaling	PMID: 28356350
685	muscle-like myoid	corneocyte-like mTEC	MDK	SDC4	0.014501018	0	MDK_SDC4	MDK - SDC4	MK	Secreted Signaling	PMID: 28356350
686	myelin+ epi	corneocyte-like mTEC	MDK	SDC4	0.021922901	0	MDK_SDC4	MDK - SDC4	MK	Secreted Signaling	PMID: 28356350
687	neuroendocrine	corneocyte-like mTEC	MDK	SDC4	0.020318804	0	MDK_SDC4	MDK - SDC4	MK	Secreted Signaling	PMID: 28356350
688	pericyte	corneocyte-like mTEC	MDK	SDC4	0.006036199	0	MDK_SDC4	MDK - SDC4	MK	Secreted Signaling	PMID: 28356350
689	Thy2a	corneocyte-like mTEC	MDK	SDC4	0.002435779	0	MDK_SDC4	MDK - SDC4	MK	Secreted Signaling	PMID: 28356350
690	Thy2b	corneocyte-like mTEC	MDK	SDC4	0.002709479	0	MDK_SDC4	MDK - SDC4	MK	Secreted Signaling	PMID: 28356350
691	Thy2c	corneocyte-like mTEC	MDK	SDC4	0.002411008	0	MDK_SDC4	MDK - SDC4	MK	Secreted Signaling	PMID: 28356350
692	Thy3	corneocyte-like mTEC	MDK	SDC4	0.001269389	0	MDK_SDC4	MDK - SDC4	MK	Secreted Signaling	PMID: 28356350
693	corneocyte-like mTEC	mTEC hi	MDK	SDC4	0.00689794	0	MDK_SDC4	MDK - SDC4	MK	Secreted Signaling	PMID: 28356350
694	cTEC hi	mTEC hi	MDK	SDC4	0.012977263	0	MDK_SDC4	MDK - SDC4	MK	Secreted Signaling	PMID: 28356350
695	cTEC lo	mTEC hi	MDK	SDC4	0.012485686	0	MDK_SDC4	MDK - SDC4	MK	Secreted Signaling	PMID: 28356350
696	endo arterial	mTEC hi	MDK	SDC4	0.005108124	0	MDK_SDC4	MDK - SDC4	MK	Secreted Signaling	PMID: 28356350
697	endo lymphatic	mTEC hi	MDK	SDC4	0.010409752	0	MDK_SDC4	MDK - SDC4	MK	Secreted Signaling	PMID: 28356350
698	endo venous	mTEC hi	MDK	SDC4	0.004518661	0	MDK_SDC4	MDK - SDC4	MK	Secreted Signaling	PMID: 28356350
699	immature TEC	mTEC hi	MDK	SDC4	0.009959174	0	MDK_SDC4	MDK - SDC4	MK	Secreted Signaling	PMID: 28356350
700	mesenchymal	mTEC hi	MDK	SDC4	0.007529196	0	MDK_SDC4	MDK - SDC4	MK	Secreted Signaling	PMID: 28356350
701	mesothelial	mTEC hi	MDK	SDC4	0.003965539	0	MDK_SDC4	MDK - SDC4	MK	Secreted Signaling	PMID: 28356350
702	mTEC hi	mTEC hi	MDK	SDC4	0.008589167	0	MDK_SDC4	MDK - SDC4	MK	Secreted Signaling	PMID: 28356350
703	mTEC lo	mTEC hi	MDK	SDC4	0.008681801	0	MDK_SDC4	MDK - SDC4	MK	Secreted Signaling	PMID: 28356350
704	muscle-like myoid	mTEC hi	MDK	SDC4	0.004872131	0	MDK_SDC4	MDK - SDC4	MK	Secreted Signaling	PMID: 28356350
705	myelin+ epi	mTEC hi	MDK	SDC4	0.007402795	0	MDK_SDC4	MDK - SDC4	MK	Secreted Signaling	PMID: 28356350
706	neuroendocrine	mTEC hi	MDK	SDC4	0.006853688	0	MDK_SDC4	MDK - SDC4	MK	Secreted Signaling	PMID: 28356350
707	pericyte	mTEC hi	MDK	SDC4	0.002016574	0	MDK_SDC4	MDK - SDC4	MK	Secreted Signaling	PMID: 28356350
708	Thy2a	mTEC hi	MDK	SDC4	0.000811787	0	MDK_SDC4	MDK - SDC4	MK	Secreted Signaling	PMID: 28356350
709	Thy2b	mTEC hi	MDK	SDC4	0.00090317	0	MDK_SDC4	MDK - SDC4	MK	Secreted Signaling	PMID: 28356350
710	Thy2c	mTEC hi	MDK	SDC4	0.000803518	0	MDK_SDC4	MDK - SDC4	MK	Secreted Signaling	PMID: 28356350
711	Thy3	mTEC hi	MDK	SDC4	0.000422728	0	MDK_SDC4	MDK - SDC4	MK	Secreted Signaling	PMID: 28356350
712	corneocyte-like mTEC	CD123+ Thy2	MDK	ITGA4_ITGB1	0.014071359	0	MDK_ITGA4_ITGB1	MDK - (ITGA4+ITGB1)	MK	Secreted Signaling	PMID: 28356350
713	cTEC hi	CD123+ Thy2	MDK	ITGA4_ITGB1	0.026305332	0	MDK_ITGA4_ITGB1	MDK - (ITGA4+ITGB1)	MK	Secreted Signaling	PMID: 28356350
714	cTEC lo	CD123+ Thy2	MDK	ITGA4_ITGB1	0.025321842	0	MDK_ITGA4_ITGB1	MDK - (ITGA4+ITGB1)	MK	Secreted Signaling	PMID: 28356350
715	endo arterial	CD123+ Thy2	MDK	ITGA4_ITGB1	0.010439816	0	MDK_ITGA4_ITGB1	MDK - (ITGA4+ITGB1)	MK	Secreted Signaling	PMID: 28356350
716	endo lymphatic	CD123+ Thy2	MDK	ITGA4_ITGB1	0.021157429	0	MDK_ITGA4_ITGB1	MDK - (ITGA4+ITGB1)	MK	Secreted Signaling	PMID: 28356350
717	endo venous	CD123+ Thy2	MDK	ITGA4_ITGB1	0.009240804	0	MDK_ITGA4_ITGB1	MDK - (ITGA4+ITGB1)	MK	Secreted Signaling	PMID: 28356350
718	immature TEC	CD123+ Thy2	MDK	ITGA4_ITGB1	0.020251166	0	MDK_ITGA4_ITGB1	MDK - (ITGA4+ITGB1)	MK	Secreted Signaling	PMID: 28356350
719	mesenchymal	CD123+ Thy2	MDK	ITGA4_ITGB1	0.015348936	0	MDK_ITGA4_ITGB1	MDK - (ITGA4+ITGB1)	MK	Secreted Signaling	PMID: 28356350
720	mesothelial	CD123+ Thy2	MDK	ITGA4_ITGB1	0.008114365	0	MDK_ITGA4_ITGB1	MDK - (ITGA4+ITGB1)	MK	Secreted Signaling	PMID: 28356350
721	mTEC hi	CD123+ Thy2	MDK	ITGA4_ITGB1	0.01749038	0	MDK_ITGA4_ITGB1	MDK - (ITGA4+ITGB1)	MK	Secreted Signaling	PMID: 28356350
722	mTEC lo	CD123+ Thy2	MDK	ITGA4_ITGB1	0.017677302	0	MDK_ITGA4_ITGB1	MDK - (ITGA4+ITGB1)	MK	Secreted Signaling	PMID: 28356350
723	muscle-like myoid	CD123+ Thy2	MDK	ITGA4_ITGB1	0.009959966	0	MDK_ITGA4_ITGB1	MDK - (ITGA4+ITGB1)	MK	Secreted Signaling	PMID: 28356350
724	myelin+ epi	CD123+ Thy2	MDK	ITGA4_ITGB1	0.015093253	0	MDK_ITGA4_ITGB1	MDK - (ITGA4+ITGB1)	MK	Secreted Signaling	PMID: 28356350
725	neuroendocrine	CD123+ Thy2	MDK	ITGA4_ITGB1	0.013981737	0	MDK_ITGA4_ITGB1	MDK - (ITGA4+ITGB1)	MK	Secreted Signaling	PMID: 28356350
726	pericyte	CD123+ Thy2	MDK	ITGA4_ITGB1	0.004134818	0	MDK_ITGA4_ITGB1	MDK - (ITGA4+ITGB1)	MK	Secreted Signaling	PMID: 28356350
727	Thy2a	CD123+ Thy2	MDK	ITGA4_ITGB1	0.001666615	0	MDK_ITGA4_ITGB1	MDK - (ITGA4+ITGB1)	MK	Secreted Signaling	PMID: 28356350
728	Thy2b	CD123+ Thy2	MDK	ITGA4_ITGB1	0.001854048	0	MDK_ITGA4_ITGB1	MDK - (ITGA4+ITGB1)	MK	Secreted Signaling	PMID: 28356350
729	Thy2c	CD123+ Thy2	MDK	ITGA4_ITGB1	0.001649653	0	MDK_ITGA4_ITGB1	MDK - (ITGA4+ITGB1)	MK	Secreted Signaling	PMID: 28356350
730	Thy3	CD123+ Thy2	MDK	ITGA4_ITGB1	0.000868225	0	MDK_ITGA4_ITGB1	MDK - (ITGA4+ITGB1)	MK	Secreted Signaling	PMID: 28356350
731	corneocyte-like mTEC	Thy1	MDK	ITGA4_ITGB1	0.021321096	0	MDK_ITGA4_ITGB1	MDK - (ITGA4+ITGB1)	MK	Secreted Signaling	PMID: 28356350
732	cTEC hi	Thy1	MDK	ITGA4_ITGB1	0.039604964	0	MDK_ITGA4_ITGB1	MDK - (ITGA4+ITGB1)	MK	Secreted Signaling	PMID: 28356350
733	cTEC lo	Thy1	MDK	ITGA4_ITGB1	0.038143713	0	MDK_ITGA4_ITGB1	MDK - (ITGA4+ITGB1)	MK	Secreted Signaling	PMID: 28356350
734	endo arterial	Thy1	MDK	ITGA4_ITGB1	0.015848613	0	MDK_ITGA4_ITGB1	MDK - (ITGA4+ITGB1)	MK	Secreted Signaling	PMID: 28356350
735	endo lymphatic	Thy1	MDK	ITGA4_ITGB1	0.031939725	0	MDK_ITGA4_ITGB1	MDK - (ITGA4+ITGB1)	MK	Secreted Signaling	PMID: 28356350
736	endo venous	Thy1	MDK	ITGA4_ITGB1	0.014037214	0	MDK_ITGA4_ITGB1	MDK - (ITGA4+ITGB1)	MK	Secreted Signaling	PMID: 28356350
737	immature TEC	Thy1	MDK	ITGA4_ITGB1	0.030586041	0	MDK_ITGA4_ITGB1	MDK - (ITGA4+ITGB1)	MK	Secreted Signaling	PMID: 28356350
738	mesenchymal	Thy1	MDK	ITGA4_ITGB1	0.023241379	0	MDK_ITGA4_ITGB1	MDK - (ITGA4+ITGB1)	MK	Secreted Signaling	PMID: 28356350
739	mesothelial	Thy1	MDK	ITGA4_ITGB1	0.012333378	0	MDK_ITGA4_ITGB1	MDK - (ITGA4+ITGB1)	MK	Secreted Signaling	PMID: 28356350
740	mTEC hi	Thy1	MDK	ITGA4_ITGB1	0.026454372	0	MDK_ITGA4_ITGB1	MDK - (ITGA4+ITGB1)	MK	Secreted Signaling	PMID: 28356350
741	mTEC lo	Thy1	MDK	ITGA4_ITGB1	0.026734487	0	MDK_ITGA4_ITGB1	MDK - (ITGA4+ITGB1)	MK	Secreted Signaling	PMID: 28356350
742	muscle-like myoid	Thy1	MDK	ITGA4_ITGB1	0.015123956	0	MDK_ITGA4_ITGB1	MDK - (ITGA4+ITGB1)	MK	Secreted Signaling	PMID: 28356350
743	myelin+ epi	Thy1	MDK	ITGA4_ITGB1	0.022857275	0	MDK_ITGA4_ITGB1	MDK - (ITGA4+ITGB1)	MK	Secreted Signaling	PMID: 28356350
744	neuroendocrine	Thy1	MDK	ITGA4_ITGB1	0.021186291	0	MDK_ITGA4_ITGB1	MDK - (ITGA4+ITGB1)	MK	Secreted Signaling	PMID: 28356350
745	pericyte	Thy1	MDK	ITGA4_ITGB1	0.006297828	0	MDK_ITGA4_ITGB1	MDK - (ITGA4+ITGB1)	MK	Secreted Signaling	PMID: 28356350
746	Thy2a	Thy1	MDK	ITGA4_ITGB1	0.002541752	0	MDK_ITGA4_ITGB1	MDK - (ITGA4+ITGB1)	MK	Secreted Signaling	PMID: 28356350
747	Thy2b	Thy1	MDK	ITGA4_ITGB1	0.002827326	0	MDK_ITGA4_ITGB1	MDK - (ITGA4+ITGB1)	MK	Secreted Signaling	PMID: 28356350
748	Thy2c	Thy1	MDK	ITGA4_ITGB1	0.002515906	0	MDK_ITGA4_ITGB1	MDK - (ITGA4+ITGB1)	MK	Secreted Signaling	PMID: 28356350
749	Thy3	Thy1	MDK	ITGA4_ITGB1	0.001324684	0	MDK_ITGA4_ITGB1	MDK - (ITGA4+ITGB1)	MK	Secreted Signaling	PMID: 28356350
750	corneocyte-like mTEC	Thy2a	MDK	ITGA4_ITGB1	0.020615606	0	MDK_ITGA4_ITGB1	MDK - (ITGA4+ITGB1)	MK	Secreted Signaling	PMID: 28356350
751	cTEC hi	Thy2a	MDK	ITGA4_ITGB1	0.038318171	0	MDK_ITGA4_ITGB1	MDK - (ITGA4+ITGB1)	MK	Secreted Signaling	PMID: 28356350
752	cTEC lo	Thy2a	MDK	ITGA4_ITGB1	0.036902572	0	MDK_ITGA4_ITGB1	MDK - (ITGA4+ITGB1)	MK	Secreted Signaling	PMID: 28356350
753	endo arterial	Thy2a	MDK	ITGA4_ITGB1	0.015321367	0	MDK_ITGA4_ITGB1	MDK - (ITGA4+ITGB1)	MK	Secreted Signaling	PMID: 28356350
754	endo lymphatic	Thy2a	MDK	ITGA4_ITGB1	0.030893969	0	MDK_ITGA4_ITGB1	MDK - (ITGA4+ITGB1)	MK	Secreted Signaling	PMID: 28356350
755	endo venous	Thy2a	MDK	ITGA4_ITGB1	0.013569397	0	MDK_ITGA4_ITGB1	MDK - (ITGA4+ITGB1)	MK	Secreted Signaling	PMID: 28356350
756	immature TEC	Thy2a	MDK	ITGA4_ITGB1	0.029583253	0	MDK_ITGA4_ITGB1	MDK - (ITGA4+ITGB1)	MK	Secreted Signaling	PMID: 28356350
757	mesenchymal	Thy2a	MDK	ITGA4_ITGB1	0.022473809	0	MDK_ITGA4_ITGB1	MDK - (ITGA4+ITGB1)	MK	Secreted Signaling	PMID: 28356350
758	mesothelial	Thy2a	MDK	ITGA4_ITGB1	0.011921658	0	MDK_ITGA4_ITGB1	MDK - (ITGA4+ITGB1)	MK	Secreted Signaling	PMID: 28356350
759	mTEC hi	Thy2a	MDK	ITGA4_ITGB1	0.025583469	0	MDK_ITGA4_ITGB1	MDK - (ITGA4+ITGB1)	MK	Secreted Signaling	PMID: 28356350
760	mTEC lo	Thy2a	MDK	ITGA4_ITGB1	0.025854607	0	MDK_ITGA4_ITGB1	MDK - (ITGA4+ITGB1)	MK	Secreted Signaling	PMID: 28356350
761	muscle-like myoid	Thy2a	MDK	ITGA4_ITGB1	0.014620459	0	MDK_ITGA4_ITGB1	MDK - (ITGA4+ITGB1)	MK	Secreted Signaling	PMID: 28356350
762	myelin+ epi	Thy2a	MDK	ITGA4_ITGB1	0.022102103	0	MDK_ITGA4_ITGB1	MDK - (ITGA4+ITGB1)	MK	Secreted Signaling	PMID: 28356350
763	neuroendocrine	Thy2a	MDK	ITGA4_ITGB1	0.020485168	0	MDK_ITGA4_ITGB1	MDK - (ITGA4+ITGB1)	MK	Secreted Signaling	PMID: 28356350
764	pericyte	Thy2a	MDK	ITGA4_ITGB1	0.006086349	0	MDK_ITGA4_ITGB1	MDK - (ITGA4+ITGB1)	MK	Secreted Signaling	PMID: 28356350
765	Thy2a	Thy2a	MDK	ITGA4_ITGB1	0.002456089	0	MDK_ITGA4_ITGB1	MDK - (ITGA4+ITGB1)	MK	Secreted Signaling	PMID: 28356350
766	Thy2b	Thy2a	MDK	ITGA4_ITGB1	0.002732065	0	MDK_ITGA4_ITGB1	MDK - (ITGA4+ITGB1)	MK	Secreted Signaling	PMID: 28356350
767	Thy2c	Thy2a	MDK	ITGA4_ITGB1	0.002431112	0	MDK_ITGA4_ITGB1	MDK - (ITGA4+ITGB1)	MK	Secreted Signaling	PMID: 28356350
768	Thy3	Thy2a	MDK	ITGA4_ITGB1	0.001279987	0	MDK_ITGA4_ITGB1	MDK - (ITGA4+ITGB1)	MK	Secreted Signaling	PMID: 28356350
769	corneocyte-like mTEC	Thy2b	MDK	ITGA4_ITGB1	0.016448536	0	MDK_ITGA4_ITGB1	MDK - (ITGA4+ITGB1)	MK	Secreted Signaling	PMID: 28356350
770	cTEC hi	Thy2b	MDK	ITGA4_ITGB1	0.030684959	0	MDK_ITGA4_ITGB1	MDK - (ITGA4+ITGB1)	MK	Secreted Signaling	PMID: 28356350
771	cTEC lo	Thy2b	MDK	ITGA4_ITGB1	0.029542693	0	MDK_ITGA4_ITGB1	MDK - (ITGA4+ITGB1)	MK	Secreted Signaling	PMID: 28356350
772	endo arterial	Thy2b	MDK	ITGA4_ITGB1	0.012211089	0	MDK_ITGA4_ITGB1	MDK - (ITGA4+ITGB1)	MK	Secreted Signaling	PMID: 28356350
773	endo lymphatic	Thy2b	MDK	ITGA4_ITGB1	0.024701715	0	MDK_ITGA4_ITGB1	MDK - (ITGA4+ITGB1)	MK	Secreted Signaling	PMID: 28356350
774	endo venous	Thy2b	MDK	ITGA4_ITGB1	0.010810869	0	MDK_ITGA4_ITGB1	MDK - (ITGA4+ITGB1)	MK	Secreted Signaling	PMID: 28356350
775	immature TEC	Thy2b	MDK	ITGA4_ITGB1	0.023647303	0	MDK_ITGA4_ITGB1	MDK - (ITGA4+ITGB1)	MK	Secreted Signaling	PMID: 28356350
776	mesenchymal	Thy2b	MDK	ITGA4_ITGB1	0.017938017	0	MDK_ITGA4_ITGB1	MDK - (ITGA4+ITGB1)	MK	Secreted Signaling	PMID: 28356350
777	mesothelial	Thy2b	MDK	ITGA4_ITGB1	0.009494875	0	MDK_ITGA4_ITGB1	MDK - (ITGA4+ITGB1)	MK	Secreted Signaling	PMID: 28356350
778	mTEC hi	Thy2b	MDK	ITGA4_ITGB1	0.020433186	0	MDK_ITGA4_ITGB1	MDK - (ITGA4+ITGB1)	MK	Secreted Signaling	PMID: 28356350
779	mTEC lo	Thy2b	MDK	ITGA4_ITGB1	0.020650897	0	MDK_ITGA4_ITGB1	MDK - (ITGA4+ITGB1)	MK	Secreted Signaling	PMID: 28356350
780	muscle-like myoid	Thy2b	MDK	ITGA4_ITGB1	0.011650784	0	MDK_ITGA4_ITGB1	MDK - (ITGA4+ITGB1)	MK	Secreted Signaling	PMID: 28356350
781	myelin+ epi	Thy2b	MDK	ITGA4_ITGB1	0.017639977	0	MDK_ITGA4_ITGB1	MDK - (ITGA4+ITGB1)	MK	Secreted Signaling	PMID: 28356350
782	neuroendocrine	Thy2b	MDK	ITGA4_ITGB1	0.016344024	0	MDK_ITGA4_ITGB1	MDK - (ITGA4+ITGB1)	MK	Secreted Signaling	PMID: 28356350
783	pericyte	Thy2b	MDK	ITGA4_ITGB1	0.004841586	0	MDK_ITGA4_ITGB1	MDK - (ITGA4+ITGB1)	MK	Secreted Signaling	PMID: 28356350
784	Thy2a	Thy2b	MDK	ITGA4_ITGB1	0.001952319	0	MDK_ITGA4_ITGB1	MDK - (ITGA4+ITGB1)	MK	Secreted Signaling	PMID: 28356350
785	Thy2b	Thy2b	MDK	ITGA4_ITGB1	0.002171812	0	MDK_ITGA4_ITGB1	MDK - (ITGA4+ITGB1)	MK	Secreted Signaling	PMID: 28356350
786	Thy2c	Thy2b	MDK	ITGA4_ITGB1	0.001932454	0	MDK_ITGA4_ITGB1	MDK - (ITGA4+ITGB1)	MK	Secreted Signaling	PMID: 28356350
787	Thy3	Thy2b	MDK	ITGA4_ITGB1	0.001017201	0	MDK_ITGA4_ITGB1	MDK - (ITGA4+ITGB1)	MK	Secreted Signaling	PMID: 28356350
788	corneocyte-like mTEC	Thy2c	MDK	ITGA4_ITGB1	0.015657	0	MDK_ITGA4_ITGB1	MDK - (ITGA4+ITGB1)	MK	Secreted Signaling	PMID: 28356350
789	cTEC hi	Thy2c	MDK	ITGA4_ITGB1	0.029228696	0	MDK_ITGA4_ITGB1	MDK - (ITGA4+ITGB1)	MK	Secreted Signaling	PMID: 28356350
790	cTEC lo	Thy2c	MDK	ITGA4_ITGB1	0.028139067	0	MDK_ITGA4_ITGB1	MDK - (ITGA4+ITGB1)	MK	Secreted Signaling	PMID: 28356350
791	endo arterial	Thy2c	MDK	ITGA4_ITGB1	0.011621057	0	MDK_ITGA4_ITGB1	MDK - (ITGA4+ITGB1)	MK	Secreted Signaling	PMID: 28356350
792	endo lymphatic	Thy2c	MDK	ITGA4_ITGB1	0.023522517	0	MDK_ITGA4_ITGB1	MDK - (ITGA4+ITGB1)	MK	Secreted Signaling	PMID: 28356350
793	endo venous	Thy2c	MDK	ITGA4_ITGB1	0.010287791	0	MDK_ITGA4_ITGB1	MDK - (ITGA4+ITGB1)	MK	Secreted Signaling	PMID: 28356350
794	immature TEC	Thy2c	MDK	ITGA4_ITGB1	0.022517278	0	MDK_ITGA4_ITGB1	MDK - (ITGA4+ITGB1)	MK	Secreted Signaling	PMID: 28356350
795	mesenchymal	Thy2c	MDK	ITGA4_ITGB1	0.017076048	0	MDK_ITGA4_ITGB1	MDK - (ITGA4+ITGB1)	MK	Secreted Signaling	PMID: 28356350
796	mesothelial	Thy2c	MDK	ITGA4_ITGB1	0.009034889	0	MDK_ITGA4_ITGB1	MDK - (ITGA4+ITGB1)	MK	Secreted Signaling	PMID: 28356350
797	mTEC hi	Thy2c	MDK	ITGA4_ITGB1	0.019453692	0	MDK_ITGA4_ITGB1	MDK - (ITGA4+ITGB1)	MK	Secreted Signaling	PMID: 28356350
798	mTEC lo	Thy2c	MDK	ITGA4_ITGB1	0.019661177	0	MDK_ITGA4_ITGB1	MDK - (ITGA4+ITGB1)	MK	Secreted Signaling	PMID: 28356350
799	muscle-like myoid	Thy2c	MDK	ITGA4_ITGB1	0.011087522	0	MDK_ITGA4_ITGB1	MDK - (ITGA4+ITGB1)	MK	Secreted Signaling	PMID: 28356350
800	myelin+ epi	Thy2c	MDK	ITGA4_ITGB1	0.016792085	0	MDK_ITGA4_ITGB1	MDK - (ITGA4+ITGB1)	MK	Secreted Signaling	PMID: 28356350
801	neuroendocrine	Thy2c	MDK	ITGA4_ITGB1	0.015557437	0	MDK_ITGA4_ITGB1	MDK - (ITGA4+ITGB1)	MK	Secreted Signaling	PMID: 28356350
802	pericyte	Thy2c	MDK	ITGA4_ITGB1	0.004605983	0	MDK_ITGA4_ITGB1	MDK - (ITGA4+ITGB1)	MK	Secreted Signaling	PMID: 28356350
803	Thy2a	Thy2c	MDK	ITGA4_ITGB1	0.001857052	0	MDK_ITGA4_ITGB1	MDK - (ITGA4+ITGB1)	MK	Secreted Signaling	PMID: 28356350
804	Thy2b	Thy2c	MDK	ITGA4_ITGB1	0.002065857	0	MDK_ITGA4_ITGB1	MDK - (ITGA4+ITGB1)	MK	Secreted Signaling	PMID: 28356350
805	Thy2c	Thy2c	MDK	ITGA4_ITGB1	0.001838155	0	MDK_ITGA4_ITGB1	MDK - (ITGA4+ITGB1)	MK	Secreted Signaling	PMID: 28356350
806	Thy3	Thy2c	MDK	ITGA4_ITGB1	0.000967521	0	MDK_ITGA4_ITGB1	MDK - (ITGA4+ITGB1)	MK	Secreted Signaling	PMID: 28356350
807	corneocyte-like mTEC	Thy3	MDK	ITGA4_ITGB1	0.015813116	0	MDK_ITGA4_ITGB1	MDK - (ITGA4+ITGB1)	MK	Secreted Signaling	PMID: 28356350
808	cTEC hi	Thy3	MDK	ITGA4_ITGB1	0.029516078	0	MDK_ITGA4_ITGB1	MDK - (ITGA4+ITGB1)	MK	Secreted Signaling	PMID: 28356350
809	cTEC lo	Thy3	MDK	ITGA4_ITGB1	0.028416049	0	MDK_ITGA4_ITGB1	MDK - (ITGA4+ITGB1)	MK	Secreted Signaling	PMID: 28356350
810	endo arterial	Thy3	MDK	ITGA4_ITGB1	0.011737411	0	MDK_ITGA4_ITGB1	MDK - (ITGA4+ITGB1)	MK	Secreted Signaling	PMID: 28356350
811	endo lymphatic	Thy3	MDK	ITGA4_ITGB1	0.023755168	0	MDK_ITGA4_ITGB1	MDK - (ITGA4+ITGB1)	MK	Secreted Signaling	PMID: 28356350
812	endo venous	Thy3	MDK	ITGA4_ITGB1	0.010390935	0	MDK_ITGA4_ITGB1	MDK - (ITGA4+ITGB1)	MK	Secreted Signaling	PMID: 28356350
813	immature TEC	Thy3	MDK	ITGA4_ITGB1	0.022740218	0	MDK_ITGA4_ITGB1	MDK - (ITGA4+ITGB1)	MK	Secreted Signaling	PMID: 28356350
814	mesenchymal	Thy3	MDK	ITGA4_ITGB1	0.017246065	0	MDK_ITGA4_ITGB1	MDK - (ITGA4+ITGB1)	MK	Secreted Signaling	PMID: 28356350
815	mesothelial	Thy3	MDK	ITGA4_ITGB1	0.009125588	0	MDK_ITGA4_ITGB1	MDK - (ITGA4+ITGB1)	MK	Secreted Signaling	PMID: 28356350
816	mTEC hi	Thy3	MDK	ITGA4_ITGB1	0.01964691	0	MDK_ITGA4_ITGB1	MDK - (ITGA4+ITGB1)	MK	Secreted Signaling	PMID: 28356350
817	mTEC lo	Thy3	MDK	ITGA4_ITGB1	0.019856414	0	MDK_ITGA4_ITGB1	MDK - (ITGA4+ITGB1)	MK	Secreted Signaling	PMID: 28356350
818	muscle-like myoid	Thy3	MDK	ITGA4_ITGB1	0.011198594	0	MDK_ITGA4_ITGB1	MDK - (ITGA4+ITGB1)	MK	Secreted Signaling	PMID: 28356350
819	myelin+ epi	Thy3	MDK	ITGA4_ITGB1	0.016959324	0	MDK_ITGA4_ITGB1	MDK - (ITGA4+ITGB1)	MK	Secreted Signaling	PMID: 28356350
820	neuroendocrine	Thy3	MDK	ITGA4_ITGB1	0.015712577	0	MDK_ITGA4_ITGB1	MDK - (ITGA4+ITGB1)	MK	Secreted Signaling	PMID: 28356350
821	pericyte	Thy3	MDK	ITGA4_ITGB1	0.00465243	0	MDK_ITGA4_ITGB1	MDK - (ITGA4+ITGB1)	MK	Secreted Signaling	PMID: 28356350
822	Thy2a	Thy3	MDK	ITGA4_ITGB1	0.001875831	0	MDK_ITGA4_ITGB1	MDK - (ITGA4+ITGB1)	MK	Secreted Signaling	PMID: 28356350
823	Thy2b	Thy3	MDK	ITGA4_ITGB1	0.002086743	0	MDK_ITGA4_ITGB1	MDK - (ITGA4+ITGB1)	MK	Secreted Signaling	PMID: 28356350
824	Thy2c	Thy3	MDK	ITGA4_ITGB1	0.001856744	0	MDK_ITGA4_ITGB1	MDK - (ITGA4+ITGB1)	MK	Secreted Signaling	PMID: 28356350
825	Thy3	Thy3	MDK	ITGA4_ITGB1	0.000977314	0	MDK_ITGA4_ITGB1	MDK - (ITGA4+ITGB1)	MK	Secreted Signaling	PMID: 28356350
826	corneocyte-like mTEC	endo arterial	MDK	ITGA6_ITGB1	0.035882812	0	MDK_ITGA6_ITGB1	MDK - (ITGA6+ITGB1)	MK	Secreted Signaling	PMID: 28356350
827	cTEC hi	endo arterial	MDK	ITGA6_ITGB1	0.065814302	0	MDK_ITGA6_ITGB1	MDK - (ITGA6+ITGB1)	MK	Secreted Signaling	PMID: 28356350
828	cTEC lo	endo arterial	MDK	ITGA6_ITGB1	0.063449927	0	MDK_ITGA6_ITGB1	MDK - (ITGA6+ITGB1)	MK	Secreted Signaling	PMID: 28356350
829	endo arterial	endo arterial	MDK	ITGA6_ITGB1	0.026775029	0	MDK_ITGA6_ITGB1	MDK - (ITGA6+ITGB1)	MK	Secreted Signaling	PMID: 28356350
830	endo lymphatic	endo arterial	MDK	ITGA6_ITGB1	0.053358273	0	MDK_ITGA6_ITGB1	MDK - (ITGA6+ITGB1)	MK	Secreted Signaling	PMID: 28356350
831	endo venous	endo arterial	MDK	ITGA6_ITGB1	0.023744938	0	MDK_ITGA6_ITGB1	MDK - (ITGA6+ITGB1)	MK	Secreted Signaling	PMID: 28356350
832	immature TEC	endo arterial	MDK	ITGA6_ITGB1	0.051144779	0	MDK_ITGA6_ITGB1	MDK - (ITGA6+ITGB1)	MK	Secreted Signaling	PMID: 28356350
833	mesenchymal	endo arterial	MDK	ITGA6_ITGB1	0.039062249	0	MDK_ITGA6_ITGB1	MDK - (ITGA6+ITGB1)	MK	Secreted Signaling	PMID: 28356350
834	mesothelial	endo arterial	MDK	ITGA6_ITGB1	0.020887742	0	MDK_ITGA6_ITGB1	MDK - (ITGA6+ITGB1)	MK	Secreted Signaling	PMID: 28356350
835	mTEC hi	endo arterial	MDK	ITGA6_ITGB1	0.044363053	0	MDK_ITGA6_ITGB1	MDK - (ITGA6+ITGB1)	MK	Secreted Signaling	PMID: 28356350
836	mTEC lo	endo arterial	MDK	ITGA6_ITGB1	0.044824065	0	MDK_ITGA6_ITGB1	MDK - (ITGA6+ITGB1)	MK	Secreted Signaling	PMID: 28356350
837	muscle-like myoid	endo arterial	MDK	ITGA6_ITGB1	0.025563753	0	MDK_ITGA6_ITGB1	MDK - (ITGA6+ITGB1)	MK	Secreted Signaling	PMID: 28356350
838	myelin+ epi	endo arterial	MDK	ITGA6_ITGB1	0.038426964	0	MDK_ITGA6_ITGB1	MDK - (ITGA6+ITGB1)	MK	Secreted Signaling	PMID: 28356350
839	neuroendocrine	endo arterial	MDK	ITGA6_ITGB1	0.035659293	0	MDK_ITGA6_ITGB1	MDK - (ITGA6+ITGB1)	MK	Secreted Signaling	PMID: 28356350
840	corneocyte-like mTEC	endo lymphatic	MDK	ITGA6_ITGB1	0.031413057	0	MDK_ITGA6_ITGB1	MDK - (ITGA6+ITGB1)	MK	Secreted Signaling	PMID: 28356350
841	cTEC hi	endo lymphatic	MDK	ITGA6_ITGB1	0.057839798	0	MDK_ITGA6_ITGB1	MDK - (ITGA6+ITGB1)	MK	Secreted Signaling	PMID: 28356350
842	cTEC lo	endo lymphatic	MDK	ITGA6_ITGB1	0.055744811	0	MDK_ITGA6_ITGB1	MDK - (ITGA6+ITGB1)	MK	Secreted Signaling	PMID: 28356350
843	endo arterial	endo lymphatic	MDK	ITGA6_ITGB1	0.023412238	0	MDK_ITGA6_ITGB1	MDK - (ITGA6+ITGB1)	MK	Secreted Signaling	PMID: 28356350
844	endo lymphatic	endo lymphatic	MDK	ITGA6_ITGB1	0.046817387	0	MDK_ITGA6_ITGB1	MDK - (ITGA6+ITGB1)	MK	Secreted Signaling	PMID: 28356350
845	endo venous	endo lymphatic	MDK	ITGA6_ITGB1	0.020754593	0	MDK_ITGA6_ITGB1	MDK - (ITGA6+ITGB1)	MK	Secreted Signaling	PMID: 28356350
846	immature TEC	endo lymphatic	MDK	ITGA6_ITGB1	0.044862374	0	MDK_ITGA6_ITGB1	MDK - (ITGA6+ITGB1)	MK	Secreted Signaling	PMID: 28356350
847	mesenchymal	endo lymphatic	MDK	ITGA6_ITGB1	0.0342105	0	MDK_ITGA6_ITGB1	MDK - (ITGA6+ITGB1)	MK	Secreted Signaling	PMID: 28356350
848	mesothelial	endo lymphatic	MDK	ITGA6_ITGB1	0.018250495	0	MDK_ITGA6_ITGB1	MDK - (ITGA6+ITGB1)	MK	Secreted Signaling	PMID: 28356350
849	mTEC hi	endo lymphatic	MDK	ITGA6_ITGB1	0.038879552	0	MDK_ITGA6_ITGB1	MDK - (ITGA6+ITGB1)	MK	Secreted Signaling	PMID: 28356350
850	mTEC lo	endo lymphatic	MDK	ITGA6_ITGB1	0.039285923	0	MDK_ITGA6_ITGB1	MDK - (ITGA6+ITGB1)	MK	Secreted Signaling	PMID: 28356350
851	muscle-like myoid	endo lymphatic	MDK	ITGA6_ITGB1	0.022349598	0	MDK_ITGA6_ITGB1	MDK - (ITGA6+ITGB1)	MK	Secreted Signaling	PMID: 28356350
852	myelin+ epi	endo lymphatic	MDK	ITGA6_ITGB1	0.033651358	0	MDK_ITGA6_ITGB1	MDK - (ITGA6+ITGB1)	MK	Secreted Signaling	PMID: 28356350
853	neuroendocrine	endo lymphatic	MDK	ITGA6_ITGB1	0.031216479	0	MDK_ITGA6_ITGB1	MDK - (ITGA6+ITGB1)	MK	Secreted Signaling	PMID: 28356350
854	corneocyte-like mTEC	endo venous	MDK	ITGA6_ITGB1	0.054725557	0	MDK_ITGA6_ITGB1	MDK - (ITGA6+ITGB1)	MK	Secreted Signaling	PMID: 28356350
855	cTEC hi	endo venous	MDK	ITGA6_ITGB1	0.098764525	0	MDK_ITGA6_ITGB1	MDK - (ITGA6+ITGB1)	MK	Secreted Signaling	PMID: 28356350
856	cTEC lo	endo venous	MDK	ITGA6_ITGB1	0.095337219	0	MDK_ITGA6_ITGB1	MDK - (ITGA6+ITGB1)	MK	Secreted Signaling	PMID: 28356350
857	endo arterial	endo venous	MDK	ITGA6_ITGB1	0.041038684	0	MDK_ITGA6_ITGB1	MDK - (ITGA6+ITGB1)	MK	Secreted Signaling	PMID: 28356350
858	endo lymphatic	endo venous	MDK	ITGA6_ITGB1	0.080610445	0	MDK_ITGA6_ITGB1	MDK - (ITGA6+ITGB1)	MK	Secreted Signaling	PMID: 28356350
859	endo venous	endo venous	MDK	ITGA6_ITGB1	0.03645486	0	MDK_ITGA6_ITGB1	MDK - (ITGA6+ITGB1)	MK	Secreted Signaling	PMID: 28356350
860	immature TEC	endo venous	MDK	ITGA6_ITGB1	0.077358817	0	MDK_ITGA6_ITGB1	MDK - (ITGA6+ITGB1)	MK	Secreted Signaling	PMID: 28356350
861	mesenchymal	endo venous	MDK	ITGA6_ITGB1	0.059471589	0	MDK_ITGA6_ITGB1	MDK - (ITGA6+ITGB1)	MK	Secreted Signaling	PMID: 28356350
862	mesothelial	endo venous	MDK	ITGA6_ITGB1	0.032118613	0	MDK_ITGA6_ITGB1	MDK - (ITGA6+ITGB1)	MK	Secreted Signaling	PMID: 28356350
863	mTEC hi	endo venous	MDK	ITGA6_ITGB1	0.067347862	0	MDK_ITGA6_ITGB1	MDK - (ITGA6+ITGB1)	MK	Secreted Signaling	PMID: 28356350
864	mTEC lo	endo venous	MDK	ITGA6_ITGB1	0.068030724	0	MDK_ITGA6_ITGB1	MDK - (ITGA6+ITGB1)	MK	Secreted Signaling	PMID: 28356350
865	muscle-like myoid	endo venous	MDK	ITGA6_ITGB1	0.039208131	0	MDK_ITGA6_ITGB1	MDK - (ITGA6+ITGB1)	MK	Secreted Signaling	PMID: 28356350
866	myelin+ epi	endo venous	MDK	ITGA6_ITGB1	0.058524595	0	MDK_ITGA6_ITGB1	MDK - (ITGA6+ITGB1)	MK	Secreted Signaling	PMID: 28356350
867	neuroendocrine	endo venous	MDK	ITGA6_ITGB1	0.054391286	0	MDK_ITGA6_ITGB1	MDK - (ITGA6+ITGB1)	MK	Secreted Signaling	PMID: 28356350
868	pericyte	endo venous	MDK	ITGA6_ITGB1	0.01656319	0	MDK_ITGA6_ITGB1	MDK - (ITGA6+ITGB1)	MK	Secreted Signaling	PMID: 28356350
869	corneocyte-like mTEC	mTEC lo	MDK	ITGA6_ITGB1	0.022372345	0	MDK_ITGA6_ITGB1	MDK - (ITGA6+ITGB1)	MK	Secreted Signaling	PMID: 28356350
870	cTEC hi	mTEC lo	MDK	ITGA6_ITGB1	0.041519465	0	MDK_ITGA6_ITGB1	MDK - (ITGA6+ITGB1)	MK	Secreted Signaling	PMID: 28356350
871	cTEC lo	mTEC lo	MDK	ITGA6_ITGB1	0.039990518	0	MDK_ITGA6_ITGB1	MDK - (ITGA6+ITGB1)	MK	Secreted Signaling	PMID: 28356350
872	endo arterial	mTEC lo	MDK	ITGA6_ITGB1	0.016634625	0	MDK_ITGA6_ITGB1	MDK - (ITGA6+ITGB1)	MK	Secreted Signaling	PMID: 28356350
873	endo lymphatic	mTEC lo	MDK	ITGA6_ITGB1	0.033496612	0	MDK_ITGA6_ITGB1	MDK - (ITGA6+ITGB1)	MK	Secreted Signaling	PMID: 28356350
874	endo venous	mTEC lo	MDK	ITGA6_ITGB1	0.014734734	0	MDK_ITGA6_ITGB1	MDK - (ITGA6+ITGB1)	MK	Secreted Signaling	PMID: 28356350
875	immature TEC	mTEC lo	MDK	ITGA6_ITGB1	0.032079131	0	MDK_ITGA6_ITGB1	MDK - (ITGA6+ITGB1)	MK	Secreted Signaling	PMID: 28356350
876	mesenchymal	mTEC lo	MDK	ITGA6_ITGB1	0.02438495	0	MDK_ITGA6_ITGB1	MDK - (ITGA6+ITGB1)	MK	Secreted Signaling	PMID: 28356350
877	mTEC hi	mTEC lo	MDK	ITGA6_ITGB1	0.027751543	0	MDK_ITGA6_ITGB1	MDK - (ITGA6+ITGB1)	MK	Secreted Signaling	PMID: 28356350
878	mTEC lo	mTEC lo	MDK	ITGA6_ITGB1	0.028044998	0	MDK_ITGA6_ITGB1	MDK - (ITGA6+ITGB1)	MK	Secreted Signaling	PMID: 28356350
879	muscle-like myoid	mTEC lo	MDK	ITGA6_ITGB1	0.015874608	0	MDK_ITGA6_ITGB1	MDK - (ITGA6+ITGB1)	MK	Secreted Signaling	PMID: 28356350
880	myelin+ epi	mTEC lo	MDK	ITGA6_ITGB1	0.023982411	0	MDK_ITGA6_ITGB1	MDK - (ITGA6+ITGB1)	MK	Secreted Signaling	PMID: 28356350
881	neuroendocrine	mTEC lo	MDK	ITGA6_ITGB1	0.022231044	0	MDK_ITGA6_ITGB1	MDK - (ITGA6+ITGB1)	MK	Secreted Signaling	PMID: 28356350
882	corneocyte-like mTEC	mesenchymal	MDK	LRP1	0.016711481	0	MDK_LRP1	MDK - LRP1	MK	Secreted Signaling	PMID: 28356350
883	cTEC hi	mesenchymal	MDK	LRP1	0.031168274	0	MDK_LRP1	MDK - LRP1	MK	Secreted Signaling	PMID: 28356350
884	cTEC lo	mesenchymal	MDK	LRP1	0.030008573	0	MDK_LRP1	MDK - LRP1	MK	Secreted Signaling	PMID: 28356350
885	endo arterial	mesenchymal	MDK	LRP1	0.012407148	0	MDK_LRP1	MDK - LRP1	MK	Secreted Signaling	PMID: 28356350
886	endo lymphatic	mesenchymal	MDK	LRP1	0.025093228	0	MDK_LRP1	MDK - LRP1	MK	Secreted Signaling	PMID: 28356350
887	endo venous	mesenchymal	MDK	LRP1	0.010984697	0	MDK_LRP1	MDK - LRP1	MK	Secreted Signaling	PMID: 28356350
888	immature TEC	mesenchymal	MDK	LRP1	0.024022516	0	MDK_LRP1	MDK - LRP1	MK	Secreted Signaling	PMID: 28356350
889	mesenchymal	mesenchymal	MDK	LRP1	0.018224331	0	MDK_LRP1	MDK - LRP1	MK	Secreted Signaling	PMID: 28356350
890	mesothelial	mesenchymal	MDK	LRP1	0.00964775	0	MDK_LRP1	MDK - LRP1	MK	Secreted Signaling	PMID: 28356350
891	mTEC hi	mesenchymal	MDK	LRP1	0.020758484	0	MDK_LRP1	MDK - LRP1	MK	Secreted Signaling	PMID: 28356350
892	mTEC lo	mesenchymal	MDK	LRP1	0.020979587	0	MDK_LRP1	MDK - LRP1	MK	Secreted Signaling	PMID: 28356350
893	muscle-like myoid	mesenchymal	MDK	LRP1	0.011837955	0	MDK_LRP1	MDK - LRP1	MK	Secreted Signaling	PMID: 28356350
894	myelin+ epi	mesenchymal	MDK	LRP1	0.017921621	0	MDK_LRP1	MDK - LRP1	MK	Secreted Signaling	PMID: 28356350
895	neuroendocrine	mesenchymal	MDK	LRP1	0.016605326	0	MDK_LRP1	MDK - LRP1	MK	Secreted Signaling	PMID: 28356350
896	pericyte	mesenchymal	MDK	LRP1	0.004919911	0	MDK_LRP1	MDK - LRP1	MK	Secreted Signaling	PMID: 28356350
897	Thy2a	mesenchymal	MDK	LRP1	0.001983996	0	MDK_LRP1	MDK - LRP1	MK	Secreted Signaling	PMID: 28356350
898	Thy2b	mesenchymal	MDK	LRP1	0.002207042	0	MDK_LRP1	MDK - LRP1	MK	Secreted Signaling	PMID: 28356350
899	Thy2c	mesenchymal	MDK	LRP1	0.00196381	0	MDK_LRP1	MDK - LRP1	MK	Secreted Signaling	PMID: 28356350
900	Thy3	mesenchymal	MDK	LRP1	0.001033722	0	MDK_LRP1	MDK - LRP1	MK	Secreted Signaling	PMID: 28356350
901	corneocyte-like mTEC	mesothelial	MDK	LRP1	0.005498132	0	MDK_LRP1	MDK - LRP1	MK	Secreted Signaling	PMID: 28356350
902	cTEC hi	mesothelial	MDK	LRP1	0.010356636	0	MDK_LRP1	MDK - LRP1	MK	Secreted Signaling	PMID: 28356350
903	cTEC lo	mesothelial	MDK	LRP1	0.009963326	0	MDK_LRP1	MDK - LRP1	MK	Secreted Signaling	PMID: 28356350
904	endo arterial	mesothelial	MDK	LRP1	0.004070038	0	MDK_LRP1	MDK - LRP1	MK	Secreted Signaling	PMID: 28356350
905	endo lymphatic	mesothelial	MDK	LRP1	0.008303247	0	MDK_LRP1	MDK - LRP1	MK	Secreted Signaling	PMID: 28356350
906	endo venous	mesothelial	MDK	LRP1	0.003599933	0	MDK_LRP1	MDK - LRP1	MK	Secreted Signaling	PMID: 28356350
907	immature TEC	mesothelial	MDK	LRP1	0.007943115	0	MDK_LRP1	MDK - LRP1	MK	Secreted Signaling	PMID: 28356350
908	mesenchymal	mesothelial	MDK	LRP1	0.006002061	0	MDK_LRP1	MDK - LRP1	MK	Secreted Signaling	PMID: 28356350
909	mesothelial	mesothelial	MDK	LRP1	0.003158915	0	MDK_LRP1	MDK - LRP1	MK	Secreted Signaling	PMID: 28356350
910	mTEC hi	mesothelial	MDK	LRP1	0.006848523	0	MDK_LRP1	MDK - LRP1	MK	Secreted Signaling	PMID: 28356350
911	mTEC lo	mesothelial	MDK	LRP1	0.006922516	0	MDK_LRP1	MDK - LRP1	MK	Secreted Signaling	PMID: 28356350
912	muscle-like myoid	mesothelial	MDK	LRP1	0.003881816	0	MDK_LRP1	MDK - LRP1	MK	Secreted Signaling	PMID: 28356350
913	myelin+ epi	mesothelial	MDK	LRP1	0.005901145	0	MDK_LRP1	MDK - LRP1	MK	Secreted Signaling	PMID: 28356350
914	neuroendocrine	mesothelial	MDK	LRP1	0.005462811	0	MDK_LRP1	MDK - LRP1	MK	Secreted Signaling	PMID: 28356350
915	pericyte	mesothelial	MDK	LRP1	0.001605746	0	MDK_LRP1	MDK - LRP1	MK	Secreted Signaling	PMID: 28356350
916	Thy2a	mesothelial	MDK	LRP1	0.000646246	0	MDK_LRP1	MDK - LRP1	MK	Secreted Signaling	PMID: 28356350
917	Thy2b	mesothelial	MDK	LRP1	0.000719008	0	MDK_LRP1	MDK - LRP1	MK	Secreted Signaling	PMID: 28356350
918	Thy2c	mesothelial	MDK	LRP1	0.000639662	0	MDK_LRP1	MDK - LRP1	MK	Secreted Signaling	PMID: 28356350
919	Thy3	mesothelial	MDK	LRP1	0.000336498	0	MDK_LRP1	MDK - LRP1	MK	Secreted Signaling	PMID: 28356350
920	corneocyte-like mTEC	CD123+ Thy2	MDK	NCL	0.091124385	0	MDK_NCL	MDK - NCL	MK	Secreted Signaling	PMID: 28356350
921	cTEC hi	CD123+ Thy2	MDK	NCL	0.159511612	0	MDK_NCL	MDK - NCL	MK	Secreted Signaling	PMID: 28356350
922	cTEC lo	CD123+ Thy2	MDK	NCL	0.154337275	0	MDK_NCL	MDK - NCL	MK	Secreted Signaling	PMID: 28356350
923	endo arterial	CD123+ Thy2	MDK	NCL	0.068998642	0	MDK_NCL	MDK - NCL	MK	Secreted Signaling	PMID: 28356350
924	endo lymphatic	CD123+ Thy2	MDK	NCL	0.131824771	0	MDK_NCL	MDK - NCL	MK	Secreted Signaling	PMID: 28356350
925	endo venous	CD123+ Thy2	MDK	NCL	0.061492082	0	MDK_NCL	MDK - NCL	MK	Secreted Signaling	PMID: 28356350
926	immature TEC	CD123+ Thy2	MDK	NCL	0.126792185	0	MDK_NCL	MDK - NCL	MK	Secreted Signaling	PMID: 28356350
927	mesenchymal	CD123+ Thy2	MDK	NCL	0.098697486	0	MDK_NCL	MDK - NCL	MK	Secreted Signaling	PMID: 28356350
928	mTEC hi	CD123+ Thy2	MDK	NCL	0.111154782	0	MDK_NCL	MDK - NCL	MK	Secreted Signaling	PMID: 28356350
929	mTEC lo	CD123+ Thy2	MDK	NCL	0.112228367	0	MDK_NCL	MDK - NCL	MK	Secreted Signaling	PMID: 28356350
930	muscle-like myoid	CD123+ Thy2	MDK	NCL	0.066006764	0	MDK_NCL	MDK - NCL	MK	Secreted Signaling	PMID: 28356350
931	myelin+ epi	CD123+ Thy2	MDK	NCL	0.097190424	0	MDK_NCL	MDK - NCL	MK	Secreted Signaling	PMID: 28356350
932	neuroendocrine	CD123+ Thy2	MDK	NCL	0.090589092	0	MDK_NCL	MDK - NCL	MK	Secreted Signaling	PMID: 28356350
933	cTEC hi	corneocyte-like mTEC	MDK	NCL	0.081903722	0	MDK_NCL	MDK - NCL	MK	Secreted Signaling	PMID: 28356350
934	cTEC lo	corneocyte-like mTEC	MDK	NCL	0.07901022	0	MDK_NCL	MDK - NCL	MK	Secreted Signaling	PMID: 28356350
935	endo lymphatic	corneocyte-like mTEC	MDK	NCL	0.06661976	0	MDK_NCL	MDK - NCL	MK	Secreted Signaling	PMID: 28356350
936	immature TEC	corneocyte-like mTEC	MDK	NCL	0.063893262	0	MDK_NCL	MDK - NCL	MK	Secreted Signaling	PMID: 28356350
937	mTEC lo	corneocyte-like mTEC	MDK	NCL	0.056090165	0	MDK_NCL	MDK - NCL	MK	Secreted Signaling	PMID: 28356350
938	corneocyte-like mTEC	cTEC hi	MDK	NCL	0.088342005	0	MDK_NCL	MDK - NCL	MK	Secreted Signaling	PMID: 28356350
939	cTEC hi	cTEC hi	MDK	NCL	0.154997208	0	MDK_NCL	MDK - NCL	MK	Secreted Signaling	PMID: 28356350
940	cTEC lo	cTEC hi	MDK	NCL	0.149943187	0	MDK_NCL	MDK - NCL	MK	Secreted Signaling	PMID: 28356350
941	endo arterial	cTEC hi	MDK	NCL	0.066842161	0	MDK_NCL	MDK - NCL	MK	Secreted Signaling	PMID: 28356350
942	endo lymphatic	cTEC hi	MDK	NCL	0.127974635	0	MDK_NCL	MDK - NCL	MK	Secreted Signaling	PMID: 28356350
943	endo venous	cTEC hi	MDK	NCL	0.059555203	0	MDK_NCL	MDK - NCL	MK	Secreted Signaling	PMID: 28356350
944	immature TEC	cTEC hi	MDK	NCL	0.123068196	0	MDK_NCL	MDK - NCL	MK	Secreted Signaling	PMID: 28356350
945	mesenchymal	cTEC hi	MDK	NCL	0.095708219	0	MDK_NCL	MDK - NCL	MK	Secreted Signaling	PMID: 28356350
946	mTEC hi	cTEC hi	MDK	NCL	0.107833359	0	MDK_NCL	MDK - NCL	MK	Secreted Signaling	PMID: 28356350
947	mTEC lo	cTEC hi	MDK	NCL	0.108878795	0	MDK_NCL	MDK - NCL	MK	Secreted Signaling	PMID: 28356350
948	muscle-like myoid	cTEC hi	MDK	NCL	0.063937369	0	MDK_NCL	MDK - NCL	MK	Secreted Signaling	PMID: 28356350
949	myelin+ epi	cTEC hi	MDK	NCL	0.094242029	0	MDK_NCL	MDK - NCL	MK	Secreted Signaling	PMID: 28356350
950	neuroendocrine	cTEC hi	MDK	NCL	0.087821477	0	MDK_NCL	MDK - NCL	MK	Secreted Signaling	PMID: 28356350
951	corneocyte-like mTEC	cTEC lo	MDK	NCL	0.091346143	0	MDK_NCL	MDK - NCL	MK	Secreted Signaling	PMID: 28356350
952	cTEC hi	cTEC lo	MDK	NCL	0.159870521	0	MDK_NCL	MDK - NCL	MK	Secreted Signaling	PMID: 28356350
953	cTEC lo	cTEC lo	MDK	NCL	0.154686684	0	MDK_NCL	MDK - NCL	MK	Secreted Signaling	PMID: 28356350
954	endo arterial	cTEC lo	MDK	NCL	0.069170653	0	MDK_NCL	MDK - NCL	MK	Secreted Signaling	PMID: 28356350
955	endo lymphatic	cTEC lo	MDK	NCL	0.132131177	0	MDK_NCL	MDK - NCL	MK	Secreted Signaling	PMID: 28356350
956	endo venous	cTEC lo	MDK	NCL	0.061646619	0	MDK_NCL	MDK - NCL	MK	Secreted Signaling	PMID: 28356350
957	immature TEC	cTEC lo	MDK	NCL	0.127088605	0	MDK_NCL	MDK - NCL	MK	Secreted Signaling	PMID: 28356350
958	mesenchymal	cTEC lo	MDK	NCL	0.098935667	0	MDK_NCL	MDK - NCL	MK	Secreted Signaling	PMID: 28356350
959	mTEC hi	cTEC lo	MDK	NCL	0.111419309	0	MDK_NCL	MDK - NCL	MK	Secreted Signaling	PMID: 28356350
960	mTEC lo	cTEC lo	MDK	NCL	0.112495127	0	MDK_NCL	MDK - NCL	MK	Secreted Signaling	PMID: 28356350
961	muscle-like myoid	cTEC lo	MDK	NCL	0.066171846	0	MDK_NCL	MDK - NCL	MK	Secreted Signaling	PMID: 28356350
962	myelin+ epi	cTEC lo	MDK	NCL	0.097425362	0	MDK_NCL	MDK - NCL	MK	Secreted Signaling	PMID: 28356350
963	neuroendocrine	cTEC lo	MDK	NCL	0.090809677	0	MDK_NCL	MDK - NCL	MK	Secreted Signaling	PMID: 28356350
964	corneocyte-like mTEC	endo arterial	MDK	NCL	0.055740163	0	MDK_NCL	MDK - NCL	MK	Secreted Signaling	PMID: 28356350
965	cTEC hi	endo arterial	MDK	NCL	0.100508794	0	MDK_NCL	MDK - NCL	MK	Secreted Signaling	PMID: 28356350
966	cTEC lo	endo arterial	MDK	NCL	0.097027475	0	MDK_NCL	MDK - NCL	MK	Secreted Signaling	PMID: 28356350
967	endo lymphatic	endo arterial	MDK	NCL	0.082063291	0	MDK_NCL	MDK - NCL	MK	Secreted Signaling	PMID: 28356350
968	immature TEC	endo arterial	MDK	NCL	0.07875808	0	MDK_NCL	MDK - NCL	MK	Secreted Signaling	PMID: 28356350
969	mesenchymal	endo arterial	MDK	NCL	0.060568548	0	MDK_NCL	MDK - NCL	MK	Secreted Signaling	PMID: 28356350
970	mTEC hi	endo arterial	MDK	NCL	0.068579506	0	MDK_NCL	MDK - NCL	MK	Secreted Signaling	PMID: 28356350
971	mTEC lo	endo arterial	MDK	NCL	0.069273928	0	MDK_NCL	MDK - NCL	MK	Secreted Signaling	PMID: 28356350
972	myelin+ epi	endo arterial	MDK	NCL	0.059605193	0.01	MDK_NCL	MDK - NCL	MK	Secreted Signaling	PMID: 28356350
973	neuroendocrine	endo arterial	MDK	NCL	0.055400058	0	MDK_NCL	MDK - NCL	MK	Secreted Signaling	PMID: 28356350
974	corneocyte-like mTEC	endo lymphatic	MDK	NCL	0.070957054	0	MDK_NCL	MDK - NCL	MK	Secreted Signaling	PMID: 28356350
975	cTEC hi	endo lymphatic	MDK	NCL	0.126312501	0	MDK_NCL	MDK - NCL	MK	Secreted Signaling	PMID: 28356350
976	cTEC lo	endo lymphatic	MDK	NCL	0.122058702	0	MDK_NCL	MDK - NCL	MK	Secreted Signaling	PMID: 28356350
977	endo arterial	endo lymphatic	MDK	NCL	0.053440181	0	MDK_NCL	MDK - NCL	MK	Secreted Signaling	PMID: 28356350
978	endo lymphatic	endo lymphatic	MDK	NCL	0.103677296	0	MDK_NCL	MDK - NCL	MK	Secreted Signaling	PMID: 28356350
979	immature TEC	endo lymphatic	MDK	NCL	0.099596004	0	MDK_NCL	MDK - NCL	MK	Secreted Signaling	PMID: 28356350
980	mesenchymal	endo lymphatic	MDK	NCL	0.076996091	0	MDK_NCL	MDK - NCL	MK	Secreted Signaling	PMID: 28356350
981	mTEC hi	endo lymphatic	MDK	NCL	0.086978633	0	MDK_NCL	MDK - NCL	MK	Secreted Signaling	PMID: 28356350
982	mTEC lo	endo lymphatic	MDK	NCL	0.087841791	0	MDK_NCL	MDK - NCL	MK	Secreted Signaling	PMID: 28356350
983	myelin+ epi	endo lymphatic	MDK	NCL	0.075792533	0	MDK_NCL	MDK - NCL	MK	Secreted Signaling	PMID: 28356350
984	neuroendocrine	endo lymphatic	MDK	NCL	0.070531037	0	MDK_NCL	MDK - NCL	MK	Secreted Signaling	PMID: 28356350
985	corneocyte-like mTEC	endo venous	MDK	NCL	0.056403823	0	MDK_NCL	MDK - NCL	MK	Secreted Signaling	PMID: 28356350
986	cTEC hi	endo venous	MDK	NCL	0.101648104	0	MDK_NCL	MDK - NCL	MK	Secreted Signaling	PMID: 28356350
987	cTEC lo	endo venous	MDK	NCL	0.098131628	0	MDK_NCL	MDK - NCL	MK	Secreted Signaling	PMID: 28356350
988	endo lymphatic	endo venous	MDK	NCL	0.083012809	0	MDK_NCL	MDK - NCL	MK	Secreted Signaling	PMID: 28356350
989	immature TEC	endo venous	MDK	NCL	0.079672674	0	MDK_NCL	MDK - NCL	MK	Secreted Signaling	PMID: 28356350
990	mesenchymal	endo venous	MDK	NCL	0.061285965	0	MDK_NCL	MDK - NCL	MK	Secreted Signaling	PMID: 28356350
991	mTEC hi	endo venous	MDK	NCL	0.069384803	0	MDK_NCL	MDK - NCL	MK	Secreted Signaling	PMID: 28356350
992	mTEC lo	endo venous	MDK	NCL	0.070086765	0	MDK_NCL	MDK - NCL	MK	Secreted Signaling	PMID: 28356350
993	myelin+ epi	endo venous	MDK	NCL	0.060311932	0	MDK_NCL	MDK - NCL	MK	Secreted Signaling	PMID: 28356350
994	neuroendocrine	endo venous	MDK	NCL	0.056059909	0	MDK_NCL	MDK - NCL	MK	Secreted Signaling	PMID: 28356350
995	corneocyte-like mTEC	immature TEC	MDK	NCL	0.083757037	0	MDK_NCL	MDK - NCL	MK	Secreted Signaling	PMID: 28356350
996	cTEC hi	immature TEC	MDK	NCL	0.147512579	0	MDK_NCL	MDK - NCL	MK	Secreted Signaling	PMID: 28356350
997	cTEC lo	immature TEC	MDK	NCL	0.142661408	0	MDK_NCL	MDK - NCL	MK	Secreted Signaling	PMID: 28356350
998	endo arterial	immature TEC	MDK	NCL	0.063295567	0	MDK_NCL	MDK - NCL	MK	Secreted Signaling	PMID: 28356350
999	endo lymphatic	immature TEC	MDK	NCL	0.121607103	0	MDK_NCL	MDK - NCL	MK	Secreted Signaling	PMID: 28356350
1000	endo venous	immature TEC	MDK	NCL	0.056371893	0	MDK_NCL	MDK - NCL	MK	Secreted Signaling	PMID: 28356350
1001	immature TEC	immature TEC	MDK	NCL	0.116912061	0	MDK_NCL	MDK - NCL	MK	Secreted Signaling	PMID: 28356350
1002	mesenchymal	immature TEC	MDK	NCL	0.090779012	0	MDK_NCL	MDK - NCL	MK	Secreted Signaling	PMID: 28356350
1003	mTEC hi	immature TEC	MDK	NCL	0.102350358	0	MDK_NCL	MDK - NCL	MK	Secreted Signaling	PMID: 28356350
1004	mTEC lo	immature TEC	MDK	NCL	0.103348794	0	MDK_NCL	MDK - NCL	MK	Secreted Signaling	PMID: 28356350
1005	muscle-like myoid	immature TEC	MDK	NCL	0.060534903	0	MDK_NCL	MDK - NCL	MK	Secreted Signaling	PMID: 28356350
1006	myelin+ epi	immature TEC	MDK	NCL	0.089380871	0	MDK_NCL	MDK - NCL	MK	Secreted Signaling	PMID: 28356350
1007	neuroendocrine	immature TEC	MDK	NCL	0.083261057	0	MDK_NCL	MDK - NCL	MK	Secreted Signaling	PMID: 28356350
1008	corneocyte-like mTEC	mesenchymal	MDK	NCL	0.061914552	0	MDK_NCL	MDK - NCL	MK	Secreted Signaling	PMID: 28356350
1009	cTEC hi	mesenchymal	MDK	NCL	0.111058986	0	MDK_NCL	MDK - NCL	MK	Secreted Signaling	PMID: 28356350
1010	cTEC lo	mesenchymal	MDK	NCL	0.107255814	0	MDK_NCL	MDK - NCL	MK	Secreted Signaling	PMID: 28356350
1011	endo lymphatic	mesenchymal	MDK	NCL	0.090872905	0	MDK_NCL	MDK - NCL	MK	Secreted Signaling	PMID: 28356350
1012	immature TEC	mesenchymal	MDK	NCL	0.087246599	0	MDK_NCL	MDK - NCL	MK	Secreted Signaling	PMID: 28356350
1013	mesenchymal	mesenchymal	MDK	NCL	0.067239696	0	MDK_NCL	MDK - NCL	MK	Secreted Signaling	PMID: 28356350
1014	mTEC hi	mesenchymal	MDK	NCL	0.076061559	0	MDK_NCL	MDK - NCL	MK	Secreted Signaling	PMID: 28356350
1015	mTEC lo	mesenchymal	MDK	NCL	0.076825494	0	MDK_NCL	MDK - NCL	MK	Secreted Signaling	PMID: 28356350
1016	myelin+ epi	mesenchymal	MDK	NCL	0.06617771	0	MDK_NCL	MDK - NCL	MK	Secreted Signaling	PMID: 28356350
1017	neuroendocrine	mesenchymal	MDK	NCL	0.061539228	0	MDK_NCL	MDK - NCL	MK	Secreted Signaling	PMID: 28356350
1018	corneocyte-like mTEC	mesothelial	MDK	NCL	0.065625455	0	MDK_NCL	MDK - NCL	MK	Secreted Signaling	PMID: 28356350
1019	cTEC hi	mesothelial	MDK	NCL	0.117346944	0	MDK_NCL	MDK - NCL	MK	Secreted Signaling	PMID: 28356350
1020	cTEC lo	mesothelial	MDK	NCL	0.113355901	0	MDK_NCL	MDK - NCL	MK	Secreted Signaling	PMID: 28356350
1021	endo lymphatic	mesothelial	MDK	NCL	0.096141571	0	MDK_NCL	MDK - NCL	MK	Secreted Signaling	PMID: 28356350
1022	immature TEC	mesothelial	MDK	NCL	0.092326369	0	MDK_NCL	MDK - NCL	MK	Secreted Signaling	PMID: 28356350
1023	mesenchymal	mesothelial	MDK	NCL	0.071245526	0	MDK_NCL	MDK - NCL	MK	Secreted Signaling	PMID: 28356350
1024	mTEC hi	mesothelial	MDK	NCL	0.08054757	0	MDK_NCL	MDK - NCL	MK	Secreted Signaling	PMID: 28356350
1025	mTEC lo	mesothelial	MDK	NCL	0.081352593	0	MDK_NCL	MDK - NCL	MK	Secreted Signaling	PMID: 28356350
1026	myelin+ epi	mesothelial	MDK	NCL	0.070125028	0	MDK_NCL	MDK - NCL	MK	Secreted Signaling	PMID: 28356350
1027	neuroendocrine	mesothelial	MDK	NCL	0.0652292	0	MDK_NCL	MDK - NCL	MK	Secreted Signaling	PMID: 28356350
1028	corneocyte-like mTEC	mTEC hi	MDK	NCL	0.066152676	0	MDK_NCL	MDK - NCL	MK	Secreted Signaling	PMID: 28356350
1029	cTEC hi	mTEC hi	MDK	NCL	0.118237104	0	MDK_NCL	MDK - NCL	MK	Secreted Signaling	PMID: 28356350
1030	cTEC lo	mTEC hi	MDK	NCL	0.114219705	0	MDK_NCL	MDK - NCL	MK	Secreted Signaling	PMID: 28356350
1031	endo lymphatic	mTEC hi	MDK	NCL	0.096888531	0	MDK_NCL	MDK - NCL	MK	Secreted Signaling	PMID: 28356350
1032	immature TEC	mTEC hi	MDK	NCL	0.093046739	0	MDK_NCL	MDK - NCL	MK	Secreted Signaling	PMID: 28356350
1033	mesenchymal	mTEC hi	MDK	NCL	0.071814427	0	MDK_NCL	MDK - NCL	MK	Secreted Signaling	PMID: 28356350
1034	mTEC hi	mTEC hi	MDK	NCL	0.081184256	0	MDK_NCL	MDK - NCL	MK	Secreted Signaling	PMID: 28356350
1035	mTEC lo	mTEC hi	MDK	NCL	0.081995076	0	MDK_NCL	MDK - NCL	MK	Secreted Signaling	PMID: 28356350
1036	myelin+ epi	mTEC hi	MDK	NCL	0.070685663	0	MDK_NCL	MDK - NCL	MK	Secreted Signaling	PMID: 28356350
1037	neuroendocrine	mTEC hi	MDK	NCL	0.065753462	0	MDK_NCL	MDK - NCL	MK	Secreted Signaling	PMID: 28356350
1038	corneocyte-like mTEC	mTEC lo	MDK	NCL	0.077188812	0	MDK_NCL	MDK - NCL	MK	Secreted Signaling	PMID: 28356350
1039	cTEC hi	mTEC lo	MDK	NCL	0.136690533	0	MDK_NCL	MDK - NCL	MK	Secreted Signaling	PMID: 28356350
1040	cTEC lo	mTEC lo	MDK	NCL	0.132140094	0	MDK_NCL	MDK - NCL	MK	Secreted Signaling	PMID: 28356350
1041	endo arterial	mTEC lo	MDK	NCL	0.058229954	0	MDK_NCL	MDK - NCL	MK	Secreted Signaling	PMID: 28356350
1042	endo lymphatic	mTEC lo	MDK	NCL	0.112434914	0	MDK_NCL	MDK - NCL	MK	Secreted Signaling	PMID: 28356350
1043	endo venous	mTEC lo	MDK	NCL	0.051829729	0	MDK_NCL	MDK - NCL	MK	Secreted Signaling	PMID: 28356350
1044	immature TEC	mTEC lo	MDK	NCL	0.108050434	0	MDK_NCL	MDK - NCL	MK	Secreted Signaling	PMID: 28356350
1045	mesenchymal	mTEC lo	MDK	NCL	0.083710435	0	MDK_NCL	MDK - NCL	MK	Secreted Signaling	PMID: 28356350
1046	mTEC hi	mTEC lo	MDK	NCL	0.09447439	0	MDK_NCL	MDK - NCL	MK	Secreted Signaling	PMID: 28356350
1047	mTEC lo	mTEC lo	MDK	NCL	0.095404161	0	MDK_NCL	MDK - NCL	MK	Secreted Signaling	PMID: 28356350
1048	muscle-like myoid	mTEC lo	MDK	NCL	0.055677097	0.04	MDK_NCL	MDK - NCL	MK	Secreted Signaling	PMID: 28356350
1049	myelin+ epi	mTEC lo	MDK	NCL	0.082411293	0	MDK_NCL	MDK - NCL	MK	Secreted Signaling	PMID: 28356350
1050	neuroendocrine	mTEC lo	MDK	NCL	0.07672847	0	MDK_NCL	MDK - NCL	MK	Secreted Signaling	PMID: 28356350
1051	corneocyte-like mTEC	muscle-like myoid	MDK	NCL	0.077724859	0	MDK_NCL	MDK - NCL	MK	Secreted Signaling	PMID: 28356350
1052	cTEC hi	muscle-like myoid	MDK	NCL	0.137578191	0	MDK_NCL	MDK - NCL	MK	Secreted Signaling	PMID: 28356350
1053	cTEC lo	muscle-like myoid	MDK	NCL	0.133002754	0	MDK_NCL	MDK - NCL	MK	Secreted Signaling	PMID: 28356350
1054	endo arterial	muscle-like myoid	MDK	NCL	0.058642705	0	MDK_NCL	MDK - NCL	MK	Secreted Signaling	PMID: 28356350
1055	endo lymphatic	muscle-like myoid	MDK	NCL	0.113185709	0	MDK_NCL	MDK - NCL	MK	Secreted Signaling	PMID: 28356350
1056	endo venous	muscle-like myoid	MDK	NCL	0.052199628	0.01	MDK_NCL	MDK - NCL	MK	Secreted Signaling	PMID: 28356350
1057	immature TEC	muscle-like myoid	MDK	NCL	0.108775539	0	MDK_NCL	MDK - NCL	MK	Secreted Signaling	PMID: 28356350
1058	mesenchymal	muscle-like myoid	MDK	NCL	0.084287634	0	MDK_NCL	MDK - NCL	MK	Secreted Signaling	PMID: 28356350
1059	mTEC hi	muscle-like myoid	MDK	NCL	0.095118104	0	MDK_NCL	MDK - NCL	MK	Secreted Signaling	PMID: 28356350
1060	mTEC lo	muscle-like myoid	MDK	NCL	0.096053538	0	MDK_NCL	MDK - NCL	MK	Secreted Signaling	PMID: 28356350
1061	muscle-like myoid	muscle-like myoid	MDK	NCL	0.05607283	0.02	MDK_NCL	MDK - NCL	MK	Secreted Signaling	PMID: 28356350
1062	myelin+ epi	muscle-like myoid	MDK	NCL	0.082980346	0	MDK_NCL	MDK - NCL	MK	Secreted Signaling	PMID: 28356350
1063	neuroendocrine	muscle-like myoid	MDK	NCL	0.077261587	0	MDK_NCL	MDK - NCL	MK	Secreted Signaling	PMID: 28356350
1064	corneocyte-like mTEC	myelin+ epi	MDK	NCL	0.060933055	0	MDK_NCL	MDK - NCL	MK	Secreted Signaling	PMID: 28356350
1065	cTEC hi	myelin+ epi	MDK	NCL	0.109389276	0	MDK_NCL	MDK - NCL	MK	Secreted Signaling	PMID: 28356350
1066	cTEC lo	myelin+ epi	MDK	NCL	0.105636488	0	MDK_NCL	MDK - NCL	MK	Secreted Signaling	PMID: 28356350
1067	endo lymphatic	myelin+ epi	MDK	NCL	0.089476134	0	MDK_NCL	MDK - NCL	MK	Secreted Signaling	PMID: 28356350
1068	immature TEC	myelin+ epi	MDK	NCL	0.0859003	0	MDK_NCL	MDK - NCL	MK	Secreted Signaling	PMID: 28356350
1069	mesenchymal	myelin+ epi	MDK	NCL	0.066179738	0	MDK_NCL	MDK - NCL	MK	Secreted Signaling	PMID: 28356350
1070	mTEC hi	myelin+ epi	MDK	NCL	0.074873698	0	MDK_NCL	MDK - NCL	MK	Secreted Signaling	PMID: 28356350
1071	mTEC lo	myelin+ epi	MDK	NCL	0.075626678	0	MDK_NCL	MDK - NCL	MK	Secreted Signaling	PMID: 28356350
1072	myelin+ epi	myelin+ epi	MDK	NCL	0.065133324	0	MDK_NCL	MDK - NCL	MK	Secreted Signaling	PMID: 28356350
1073	neuroendocrine	myelin+ epi	MDK	NCL	0.060563298	0	MDK_NCL	MDK - NCL	MK	Secreted Signaling	PMID: 28356350
1074	corneocyte-like mTEC	neuroendocrine	MDK	NCL	0.072020222	0	MDK_NCL	MDK - NCL	MK	Secreted Signaling	PMID: 28356350
1075	cTEC hi	neuroendocrine	MDK	NCL	0.12809072	0	MDK_NCL	MDK - NCL	MK	Secreted Signaling	PMID: 28356350
1076	cTEC lo	neuroendocrine	MDK	NCL	0.12378552	0	MDK_NCL	MDK - NCL	MK	Secreted Signaling	PMID: 28356350
1077	endo arterial	neuroendocrine	MDK	NCL	0.054256216	0	MDK_NCL	MDK - NCL	MK	Secreted Signaling	PMID: 28356350
1078	endo lymphatic	neuroendocrine	MDK	NCL	0.105175218	0	MDK_NCL	MDK - NCL	MK	Secreted Signaling	PMID: 28356350
1079	immature TEC	neuroendocrine	MDK	NCL	0.101041607	0	MDK_NCL	MDK - NCL	MK	Secreted Signaling	PMID: 28356350
1080	mesenchymal	neuroendocrine	MDK	NCL	0.078142132	0	MDK_NCL	MDK - NCL	MK	Secreted Signaling	PMID: 28356350
1081	mTEC hi	neuroendocrine	MDK	NCL	0.088259051	0	MDK_NCL	MDK - NCL	MK	Secreted Signaling	PMID: 28356350
1082	mTEC lo	neuroendocrine	MDK	NCL	0.089133674	0	MDK_NCL	MDK - NCL	MK	Secreted Signaling	PMID: 28356350
1083	myelin+ epi	neuroendocrine	MDK	NCL	0.076922153	0	MDK_NCL	MDK - NCL	MK	Secreted Signaling	PMID: 28356350
1084	neuroendocrine	neuroendocrine	MDK	NCL	0.071588313	0	MDK_NCL	MDK - NCL	MK	Secreted Signaling	PMID: 28356350
1085	corneocyte-like mTEC	pericyte	MDK	NCL	0.057948316	0	MDK_NCL	MDK - NCL	MK	Secreted Signaling	PMID: 28356350
1086	cTEC hi	pericyte	MDK	NCL	0.104294575	0	MDK_NCL	MDK - NCL	MK	Secreted Signaling	PMID: 28356350
1087	cTEC lo	pericyte	MDK	NCL	0.100696808	0	MDK_NCL	MDK - NCL	MK	Secreted Signaling	PMID: 28356350
1088	endo lymphatic	pericyte	MDK	NCL	0.085220125	0	MDK_NCL	MDK - NCL	MK	Secreted Signaling	PMID: 28356350
1089	immature TEC	pericyte	MDK	NCL	0.081799098	0	MDK_NCL	MDK - NCL	MK	Secreted Signaling	PMID: 28356350
1090	mesenchymal	pericyte	MDK	NCL	0.062955225	0	MDK_NCL	MDK - NCL	MK	Secreted Signaling	PMID: 28356350
1091	mTEC hi	pericyte	MDK	NCL	0.071257908	0	MDK_NCL	MDK - NCL	MK	Secreted Signaling	PMID: 28356350
1092	mTEC lo	pericyte	MDK	NCL	0.071977355	0	MDK_NCL	MDK - NCL	MK	Secreted Signaling	PMID: 28356350
1093	myelin+ epi	pericyte	MDK	NCL	0.061956413	0	MDK_NCL	MDK - NCL	MK	Secreted Signaling	PMID: 28356350
1094	neuroendocrine	pericyte	MDK	NCL	0.05759556	0	MDK_NCL	MDK - NCL	MK	Secreted Signaling	PMID: 28356350
1095	corneocyte-like mTEC	Thy1	MDK	NCL	0.082174652	0	MDK_NCL	MDK - NCL	MK	Secreted Signaling	PMID: 28356350
1096	cTEC hi	Thy1	MDK	NCL	0.144916198	0	MDK_NCL	MDK - NCL	MK	Secreted Signaling	PMID: 28356350
1097	cTEC lo	Thy1	MDK	NCL	0.140136376	0	MDK_NCL	MDK - NCL	MK	Secreted Signaling	PMID: 28356350
1098	endo arterial	Thy1	MDK	NCL	0.062073562	0	MDK_NCL	MDK - NCL	MK	Secreted Signaling	PMID: 28356350
1099	endo lymphatic	Thy1	MDK	NCL	0.119402822	0	MDK_NCL	MDK - NCL	MK	Secreted Signaling	PMID: 28356350
1100	endo venous	Thy1	MDK	NCL	0.055275671	0	MDK_NCL	MDK - NCL	MK	Secreted Signaling	PMID: 28356350
1101	immature TEC	Thy1	MDK	NCL	0.114781762	0	MDK_NCL	MDK - NCL	MK	Secreted Signaling	PMID: 28356350
1102	mesenchymal	Thy1	MDK	NCL	0.089076862	0	MDK_NCL	MDK - NCL	MK	Secreted Signaling	PMID: 28356350
1103	mTEC hi	Thy1	MDK	NCL	0.10045521	0	MDK_NCL	MDK - NCL	MK	Secreted Signaling	PMID: 28356350
1104	mTEC lo	Thy1	MDK	NCL	0.101437248	0	MDK_NCL	MDK - NCL	MK	Secreted Signaling	PMID: 28356350
1105	muscle-like myoid	Thy1	MDK	NCL	0.059362819	0	MDK_NCL	MDK - NCL	MK	Secreted Signaling	PMID: 28356350
1106	myelin+ epi	Thy1	MDK	NCL	0.087702407	0	MDK_NCL	MDK - NCL	MK	Secreted Signaling	PMID: 28356350
1107	neuroendocrine	Thy1	MDK	NCL	0.081687207	0	MDK_NCL	MDK - NCL	MK	Secreted Signaling	PMID: 28356350
1108	corneocyte-like mTEC	Thy2a	MDK	NCL	0.097646378	0	MDK_NCL	MDK - NCL	MK	Secreted Signaling	PMID: 28356350
1109	cTEC hi	Thy2a	MDK	NCL	0.170012661	0	MDK_NCL	MDK - NCL	MK	Secreted Signaling	PMID: 28356350
1110	cTEC lo	Thy2a	MDK	NCL	0.16456438	0	MDK_NCL	MDK - NCL	MK	Secreted Signaling	PMID: 28356350
1111	endo arterial	Thy2a	MDK	NCL	0.074066091	0	MDK_NCL	MDK - NCL	MK	Secreted Signaling	PMID: 28356350
1112	endo lymphatic	Thy2a	MDK	NCL	0.140808485	0	MDK_NCL	MDK - NCL	MK	Secreted Signaling	PMID: 28356350
1113	endo venous	Thy2a	MDK	NCL	0.06604734	0	MDK_NCL	MDK - NCL	MK	Secreted Signaling	PMID: 28356350
1114	immature TEC	Thy2a	MDK	NCL	0.135486456	0	MDK_NCL	MDK - NCL	MK	Secreted Signaling	PMID: 28356350
1115	mesenchymal	Thy2a	MDK	NCL	0.105698468	0	MDK_NCL	MDK - NCL	MK	Secreted Signaling	PMID: 28356350
1116	mesothelial	Thy2a	MDK	NCL	0.058404474	0	MDK_NCL	MDK - NCL	MK	Secreted Signaling	PMID: 28356350
1117	mTEC hi	Thy2a	MDK	NCL	0.118922814	0	MDK_NCL	MDK - NCL	MK	Secreted Signaling	PMID: 28356350
1118	mTEC lo	Thy2a	MDK	NCL	0.120061293	0	MDK_NCL	MDK - NCL	MK	Secreted Signaling	PMID: 28356350
1119	muscle-like myoid	Thy2a	MDK	NCL	0.070871208	0	MDK_NCL	MDK - NCL	MK	Secreted Signaling	PMID: 28356350
1120	myelin+ epi	Thy2a	MDK	NCL	0.104096852	0	MDK_NCL	MDK - NCL	MK	Secreted Signaling	PMID: 28356350
1121	neuroendocrine	Thy2a	MDK	NCL	0.097076865	0	MDK_NCL	MDK - NCL	MK	Secreted Signaling	PMID: 28356350
1122	corneocyte-like mTEC	Thy2b	MDK	NCL	0.094916927	0	MDK_NCL	MDK - NCL	MK	Secreted Signaling	PMID: 28356350
1123	cTEC hi	Thy2b	MDK	NCL	0.165631696	0	MDK_NCL	MDK - NCL	MK	Secreted Signaling	PMID: 28356350
1124	cTEC lo	Thy2b	MDK	NCL	0.160296694	0	MDK_NCL	MDK - NCL	MK	Secreted Signaling	PMID: 28356350
1125	endo arterial	Thy2b	MDK	NCL	0.071943215	0	MDK_NCL	MDK - NCL	MK	Secreted Signaling	PMID: 28356350
1126	endo lymphatic	Thy2b	MDK	NCL	0.137055799	0	MDK_NCL	MDK - NCL	MK	Secreted Signaling	PMID: 28356350
1127	endo venous	Thy2b	MDK	NCL	0.064138376	0	MDK_NCL	MDK - NCL	MK	Secreted Signaling	PMID: 28356350
1128	immature TEC	Thy2b	MDK	NCL	0.13185384	0	MDK_NCL	MDK - NCL	MK	Secreted Signaling	PMID: 28356350
1129	mesenchymal	Thy2b	MDK	NCL	0.102769576	0	MDK_NCL	MDK - NCL	MK	Secreted Signaling	PMID: 28356350
1130	mTEC hi	Thy2b	MDK	NCL	0.115674875	0	MDK_NCL	MDK - NCL	MK	Secreted Signaling	PMID: 28356350
1131	mTEC lo	Thy2b	MDK	NCL	0.116786382	0	MDK_NCL	MDK - NCL	MK	Secreted Signaling	PMID: 28356350
1132	muscle-like myoid	Thy2b	MDK	NCL	0.068833096	0	MDK_NCL	MDK - NCL	MK	Secreted Signaling	PMID: 28356350
1133	myelin+ epi	Thy2b	MDK	NCL	0.101207317	0	MDK_NCL	MDK - NCL	MK	Secreted Signaling	PMID: 28356350
1134	neuroendocrine	Thy2b	MDK	NCL	0.094361668	0	MDK_NCL	MDK - NCL	MK	Secreted Signaling	PMID: 28356350
1135	corneocyte-like mTEC	Thy2c	MDK	NCL	0.100260646	0	MDK_NCL	MDK - NCL	MK	Secreted Signaling	PMID: 28356350
1136	cTEC hi	Thy2c	MDK	NCL	0.174190374	0	MDK_NCL	MDK - NCL	MK	Secreted Signaling	PMID: 28356350
1137	cTEC lo	Thy2c	MDK	NCL	0.168635414	0	MDK_NCL	MDK - NCL	MK	Secreted Signaling	PMID: 28356350
1138	endo arterial	Thy2c	MDK	NCL	0.076102292	0	MDK_NCL	MDK - NCL	MK	Secreted Signaling	PMID: 28356350
1139	endo lymphatic	Thy2c	MDK	NCL	0.144393412	0	MDK_NCL	MDK - NCL	MK	Secreted Signaling	PMID: 28356350
1140	endo venous	Thy2c	MDK	NCL	0.067879253	0	MDK_NCL	MDK - NCL	MK	Secreted Signaling	PMID: 28356350
1141	immature TEC	Thy2c	MDK	NCL	0.1389578	0	MDK_NCL	MDK - NCL	MK	Secreted Signaling	PMID: 28356350
1142	mesenchymal	Thy2c	MDK	NCL	0.108502392	0	MDK_NCL	MDK - NCL	MK	Secreted Signaling	PMID: 28356350
1143	mesothelial	Thy2c	MDK	NCL	0.06003803	0	MDK_NCL	MDK - NCL	MK	Secreted Signaling	PMID: 28356350
1144	mTEC hi	Thy2c	MDK	NCL	0.122029679	0	MDK_NCL	MDK - NCL	MK	Secreted Signaling	PMID: 28356350
1145	mTEC lo	Thy2c	MDK	NCL	0.123193742	0	MDK_NCL	MDK - NCL	MK	Secreted Signaling	PMID: 28356350
1146	muscle-like myoid	Thy2c	MDK	NCL	0.072826485	0	MDK_NCL	MDK - NCL	MK	Secreted Signaling	PMID: 28356350
1147	myelin+ epi	Thy2c	MDK	NCL	0.106863366	0	MDK_NCL	MDK - NCL	MK	Secreted Signaling	PMID: 28356350
1148	neuroendocrine	Thy2c	MDK	NCL	0.09967757	0	MDK_NCL	MDK - NCL	MK	Secreted Signaling	PMID: 28356350
1149	corneocyte-like mTEC	Thy3	MDK	NCL	0.08874096	0	MDK_NCL	MDK - NCL	MK	Secreted Signaling	PMID: 28356350
1150	cTEC hi	Thy3	MDK	NCL	0.155645788	0	MDK_NCL	MDK - NCL	MK	Secreted Signaling	PMID: 28356350
1151	cTEC lo	Thy3	MDK	NCL	0.150574388	0	MDK_NCL	MDK - NCL	MK	Secreted Signaling	PMID: 28356350
1152	endo arterial	Thy3	MDK	NCL	0.067151174	0	MDK_NCL	MDK - NCL	MK	Secreted Signaling	PMID: 28356350
1153	endo lymphatic	Thy3	MDK	NCL	0.128527339	0	MDK_NCL	MDK - NCL	MK	Secreted Signaling	PMID: 28356350
1154	endo venous	Thy3	MDK	NCL	0.059832688	0	MDK_NCL	MDK - NCL	MK	Secreted Signaling	PMID: 28356350
1155	immature TEC	Thy3	MDK	NCL	0.123602714	0	MDK_NCL	MDK - NCL	MK	Secreted Signaling	PMID: 28356350
1156	mesenchymal	Thy3	MDK	NCL	0.096136933	0	MDK_NCL	MDK - NCL	MK	Secreted Signaling	PMID: 28356350
1157	mTEC hi	Thy3	MDK	NCL	0.108309881	0	MDK_NCL	MDK - NCL	MK	Secreted Signaling	PMID: 28356350
1158	mTEC lo	Thy3	MDK	NCL	0.10935937	0	MDK_NCL	MDK - NCL	MK	Secreted Signaling	PMID: 28356350
1159	muscle-like myoid	Thy3	MDK	NCL	0.064233878	0	MDK_NCL	MDK - NCL	MK	Secreted Signaling	PMID: 28356350
1160	myelin+ epi	Thy3	MDK	NCL	0.094664863	0	MDK_NCL	MDK - NCL	MK	Secreted Signaling	PMID: 28356350
1161	neuroendocrine	Thy3	MDK	NCL	0.088218309	0	MDK_NCL	MDK - NCL	MK	Secreted Signaling	PMID: 28356350
1162	corneocyte-like mTEC	corneocyte-like mTEC	PTN	SDC1	0.006177412	0	PTN_SDC1	PTN - SDC1	PTN	Secreted Signaling	PMID: 28356350; PMID: 25620911
1163	cTEC hi	corneocyte-like mTEC	PTN	SDC1	0.005837558	0	PTN_SDC1	PTN - SDC1	PTN	Secreted Signaling	PMID: 28356350; PMID: 25620911
1164	cTEC lo	corneocyte-like mTEC	PTN	SDC1	0.009011529	0	PTN_SDC1	PTN - SDC1	PTN	Secreted Signaling	PMID: 28356350; PMID: 25620911
1165	immature TEC	corneocyte-like mTEC	PTN	SDC1	0.007588866	0	PTN_SDC1	PTN - SDC1	PTN	Secreted Signaling	PMID: 28356350; PMID: 25620911
1166	mesenchymal	corneocyte-like mTEC	PTN	SDC1	0.048415942	0	PTN_SDC1	PTN - SDC1	PTN	Secreted Signaling	PMID: 28356350; PMID: 25620911
1167	mesothelial	corneocyte-like mTEC	PTN	SDC1	0.007084453	0	PTN_SDC1	PTN - SDC1	PTN	Secreted Signaling	PMID: 28356350; PMID: 25620911
1168	mTEC hi	corneocyte-like mTEC	PTN	SDC1	0.004697381	0	PTN_SDC1	PTN - SDC1	PTN	Secreted Signaling	PMID: 28356350; PMID: 25620911
1169	mTEC lo	corneocyte-like mTEC	PTN	SDC1	0.005632645	0	PTN_SDC1	PTN - SDC1	PTN	Secreted Signaling	PMID: 28356350; PMID: 25620911
1170	myelin+ epi	corneocyte-like mTEC	PTN	SDC1	0.009783511	0	PTN_SDC1	PTN - SDC1	PTN	Secreted Signaling	PMID: 28356350; PMID: 25620911
1171	neuroendocrine	corneocyte-like mTEC	PTN	SDC1	0.006048458	0	PTN_SDC1	PTN - SDC1	PTN	Secreted Signaling	PMID: 28356350; PMID: 25620911
1172	pericyte	corneocyte-like mTEC	PTN	SDC1	0.008429861	0	PTN_SDC1	PTN - SDC1	PTN	Secreted Signaling	PMID: 28356350; PMID: 25620911
1173	corneocyte-like mTEC	mesenchymal	PTN	SDC2	0.002562153	0	PTN_SDC2	PTN - SDC2	PTN	Secreted Signaling	PMID: 28356350; PMID: 25620911
1174	cTEC hi	mesenchymal	PTN	SDC2	0.002420711	0	PTN_SDC2	PTN - SDC2	PTN	Secreted Signaling	PMID: 28356350; PMID: 25620911
1175	cTEC lo	mesenchymal	PTN	SDC2	0.003743885	0	PTN_SDC2	PTN - SDC2	PTN	Secreted Signaling	PMID: 28356350; PMID: 25620911
1176	immature TEC	mesenchymal	PTN	SDC2	0.003150189	0	PTN_SDC2	PTN - SDC2	PTN	Secreted Signaling	PMID: 28356350; PMID: 25620911
1177	mesenchymal	mesenchymal	PTN	SDC2	0.020593298	0	PTN_SDC2	PTN - SDC2	PTN	Secreted Signaling	PMID: 28356350; PMID: 25620911
1178	mesothelial	mesenchymal	PTN	SDC2	0.00293993	0	PTN_SDC2	PTN - SDC2	PTN	Secreted Signaling	PMID: 28356350; PMID: 25620911
1179	mTEC hi	mesenchymal	PTN	SDC2	0.001946597	0	PTN_SDC2	PTN - SDC2	PTN	Secreted Signaling	PMID: 28356350; PMID: 25620911
1180	mTEC lo	mesenchymal	PTN	SDC2	0.002335456	0	PTN_SDC2	PTN - SDC2	PTN	Secreted Signaling	PMID: 28356350; PMID: 25620911
1181	myelin+ epi	mesenchymal	PTN	SDC2	0.004066461	0	PTN_SDC2	PTN - SDC2	PTN	Secreted Signaling	PMID: 28356350; PMID: 25620911
1182	neuroendocrine	mesenchymal	PTN	SDC2	0.002508478	0	PTN_SDC2	PTN - SDC2	PTN	Secreted Signaling	PMID: 28356350; PMID: 25620911
1183	pericyte	mesenchymal	PTN	SDC2	0.003501027	0	PTN_SDC2	PTN - SDC2	PTN	Secreted Signaling	PMID: 28356350; PMID: 25620911
1184	corneocyte-like mTEC	muscle-like myoid	PTN	SDC2	0.001991072	0	PTN_SDC2	PTN - SDC2	PTN	Secreted Signaling	PMID: 28356350; PMID: 25620911
1185	cTEC hi	muscle-like myoid	PTN	SDC2	0.001881096	0	PTN_SDC2	PTN - SDC2	PTN	Secreted Signaling	PMID: 28356350; PMID: 25620911
1186	cTEC lo	muscle-like myoid	PTN	SDC2	0.002910174	0	PTN_SDC2	PTN - SDC2	PTN	Secreted Signaling	PMID: 28356350; PMID: 25620911
1187	immature TEC	muscle-like myoid	PTN	SDC2	0.002448361	0	PTN_SDC2	PTN - SDC2	PTN	Secreted Signaling	PMID: 28356350; PMID: 25620911
1188	mesenchymal	muscle-like myoid	PTN	SDC2	0.016067975	0	PTN_SDC2	PTN - SDC2	PTN	Secreted Signaling	PMID: 28356350; PMID: 25620911
1189	mesothelial	muscle-like myoid	PTN	SDC2	0.002284838	0	PTN_SDC2	PTN - SDC2	PTN	Secreted Signaling	PMID: 28356350; PMID: 25620911
1190	mTEC hi	muscle-like myoid	PTN	SDC2	0.00151251	0	PTN_SDC2	PTN - SDC2	PTN	Secreted Signaling	PMID: 28356350; PMID: 25620911
1191	mTEC lo	muscle-like myoid	PTN	SDC2	0.001814811	0	PTN_SDC2	PTN - SDC2	PTN	Secreted Signaling	PMID: 28356350; PMID: 25620911
1192	myelin+ epi	muscle-like myoid	PTN	SDC2	0.003161145	0	PTN_SDC2	PTN - SDC2	PTN	Secreted Signaling	PMID: 28356350; PMID: 25620911
1193	neuroendocrine	muscle-like myoid	PTN	SDC2	0.001949337	0	PTN_SDC2	PTN - SDC2	PTN	Secreted Signaling	PMID: 28356350; PMID: 25620911
1194	pericyte	muscle-like myoid	PTN	SDC2	0.00272125	0	PTN_SDC2	PTN - SDC2	PTN	Secreted Signaling	PMID: 28356350; PMID: 25620911
1195	corneocyte-like mTEC	corneocyte-like mTEC	PTN	SDC4	0.004199329	0	PTN_SDC4	PTN - SDC4	PTN	Secreted Signaling	PMID: 28356350; PMID: 25620911
1196	cTEC hi	corneocyte-like mTEC	PTN	SDC4	0.003967867	0	PTN_SDC4	PTN - SDC4	PTN	Secreted Signaling	PMID: 28356350; PMID: 25620911
1197	cTEC lo	corneocyte-like mTEC	PTN	SDC4	0.006131527	0	PTN_SDC4	PTN - SDC4	PTN	Secreted Signaling	PMID: 28356350; PMID: 25620911
1198	immature TEC	corneocyte-like mTEC	PTN	SDC4	0.005161166	0	PTN_SDC4	PTN - SDC4	PTN	Secreted Signaling	PMID: 28356350; PMID: 25620911
1199	mesenchymal	corneocyte-like mTEC	PTN	SDC4	0.033366667	0	PTN_SDC4	PTN - SDC4	PTN	Secreted Signaling	PMID: 28356350; PMID: 25620911
1200	mesothelial	corneocyte-like mTEC	PTN	SDC4	0.004817333	0	PTN_SDC4	PTN - SDC4	PTN	Secreted Signaling	PMID: 28356350; PMID: 25620911
1201	mTEC hi	corneocyte-like mTEC	PTN	SDC4	0.003191701	0	PTN_SDC4	PTN - SDC4	PTN	Secreted Signaling	PMID: 28356350; PMID: 25620911
1202	mTEC lo	corneocyte-like mTEC	PTN	SDC4	0.003828332	0	PTN_SDC4	PTN - SDC4	PTN	Secreted Signaling	PMID: 28356350; PMID: 25620911
1203	myelin+ epi	corneocyte-like mTEC	PTN	SDC4	0.006658448	0	PTN_SDC4	PTN - SDC4	PTN	Secreted Signaling	PMID: 28356350; PMID: 25620911
1204	neuroendocrine	corneocyte-like mTEC	PTN	SDC4	0.004111497	0	PTN_SDC4	PTN - SDC4	PTN	Secreted Signaling	PMID: 28356350; PMID: 25620911
1205	pericyte	corneocyte-like mTEC	PTN	SDC4	0.005734679	0	PTN_SDC4	PTN - SDC4	PTN	Secreted Signaling	PMID: 28356350; PMID: 25620911
1206	corneocyte-like mTEC	mTEC hi	PTN	SDC4	0.001401188	0	PTN_SDC4	PTN - SDC4	PTN	Secreted Signaling	PMID: 28356350; PMID: 25620911
1207	cTEC hi	mTEC hi	PTN	SDC4	0.001323751	0	PTN_SDC4	PTN - SDC4	PTN	Secreted Signaling	PMID: 28356350; PMID: 25620911
1208	cTEC lo	mTEC hi	PTN	SDC4	0.002048551	0	PTN_SDC4	PTN - SDC4	PTN	Secreted Signaling	PMID: 28356350; PMID: 25620911
1209	immature TEC	mTEC hi	PTN	SDC4	0.001723232	0	PTN_SDC4	PTN - SDC4	PTN	Secreted Signaling	PMID: 28356350; PMID: 25620911
1210	mesenchymal	mTEC hi	PTN	SDC4	0.011355053	0	PTN_SDC4	PTN - SDC4	PTN	Secreted Signaling	PMID: 28356350; PMID: 25620911
1211	mesothelial	mTEC hi	PTN	SDC4	0.001608061	0	PTN_SDC4	PTN - SDC4	PTN	Secreted Signaling	PMID: 28356350; PMID: 25620911
1212	mTEC hi	mTEC hi	PTN	SDC4	0.001064255	0	PTN_SDC4	PTN - SDC4	PTN	Secreted Signaling	PMID: 28356350; PMID: 25620911
1213	mTEC lo	mTEC hi	PTN	SDC4	0.00127708	0	PTN_SDC4	PTN - SDC4	PTN	Secreted Signaling	PMID: 28356350; PMID: 25620911
1214	myelin+ epi	mTEC hi	PTN	SDC4	0.002225382	0	PTN_SDC4	PTN - SDC4	PTN	Secreted Signaling	PMID: 28356350; PMID: 25620911
1215	neuroendocrine	mTEC hi	PTN	SDC4	0.0013718	0	PTN_SDC4	PTN - SDC4	PTN	Secreted Signaling	PMID: 28356350; PMID: 25620911
1216	pericyte	mTEC hi	PTN	SDC4	0.001915455	0	PTN_SDC4	PTN - SDC4	PTN	Secreted Signaling	PMID: 28356350; PMID: 25620911
1217	corneocyte-like mTEC	CD123+ Thy2	PTN	NCL	0.019851879	0	PTN_NCL	PTN - NCL	PTN	Secreted Signaling	PMID: 28356350; PMID: 25620911
1218	cTEC hi	CD123+ Thy2	PTN	NCL	0.018773929	0	PTN_NCL	PTN - NCL	PTN	Secreted Signaling	PMID: 28356350; PMID: 25620911
1219	cTEC lo	CD123+ Thy2	PTN	NCL	0.028778	0	PTN_NCL	PTN - NCL	PTN	Secreted Signaling	PMID: 28356350; PMID: 25620911
1220	immature TEC	CD123+ Thy2	PTN	NCL	0.024311332	0	PTN_NCL	PTN - NCL	PTN	Secreted Signaling	PMID: 28356350; PMID: 25620911
1221	mesenchymal	CD123+ Thy2	PTN	NCL	0.142211206	0	PTN_NCL	PTN - NCL	PTN	Secreted Signaling	PMID: 28356350; PMID: 25620911
1222	mesothelial	CD123+ Thy2	PTN	NCL	0.022720865	0	PTN_NCL	PTN - NCL	PTN	Secreted Signaling	PMID: 28356350; PMID: 25620911
1223	mTEC lo	CD123+ Thy2	PTN	NCL	0.018123194	0	PTN_NCL	PTN - NCL	PTN	Secreted Signaling	PMID: 28356350; PMID: 25620911
1224	myelin+ epi	CD123+ Thy2	PTN	NCL	0.031190004	0	PTN_NCL	PTN - NCL	PTN	Secreted Signaling	PMID: 28356350; PMID: 25620911
1225	neuroendocrine	CD123+ Thy2	PTN	NCL	0.019443054	0	PTN_NCL	PTN - NCL	PTN	Secreted Signaling	PMID: 28356350; PMID: 25620911
1226	pericyte	CD123+ Thy2	PTN	NCL	0.026955169	0	PTN_NCL	PTN - NCL	PTN	Secreted Signaling	PMID: 28356350; PMID: 25620911
1227	mesenchymal	corneocyte-like mTEC	PTN	NCL	0.07229653	0	PTN_NCL	PTN - NCL	PTN	Secreted Signaling	PMID: 28356350; PMID: 25620911
1228	corneocyte-like mTEC	cTEC hi	PTN	NCL	0.019199752	0.01	PTN_NCL	PTN - NCL	PTN	Secreted Signaling	PMID: 28356350; PMID: 25620911
1229	cTEC hi	cTEC hi	PTN	NCL	0.018156557	0	PTN_NCL	PTN - NCL	PTN	Secreted Signaling	PMID: 28356350; PMID: 25620911
1230	cTEC lo	cTEC hi	PTN	NCL	0.027840982	0	PTN_NCL	PTN - NCL	PTN	Secreted Signaling	PMID: 28356350; PMID: 25620911
1231	immature TEC	cTEC hi	PTN	NCL	0.023516228	0	PTN_NCL	PTN - NCL	PTN	Secreted Signaling	PMID: 28356350; PMID: 25620911
1232	mesenchymal	cTEC hi	PTN	NCL	0.138105974	0	PTN_NCL	PTN - NCL	PTN	Secreted Signaling	PMID: 28356350; PMID: 25620911
1233	mesothelial	cTEC hi	PTN	NCL	0.021976606	0.01	PTN_NCL	PTN - NCL	PTN	Secreted Signaling	PMID: 28356350; PMID: 25620911
1234	mTEC lo	cTEC hi	PTN	NCL	0.017526838	0	PTN_NCL	PTN - NCL	PTN	Secreted Signaling	PMID: 28356350; PMID: 25620911
1235	myelin+ epi	cTEC hi	PTN	NCL	0.030176891	0	PTN_NCL	PTN - NCL	PTN	Secreted Signaling	PMID: 28356350; PMID: 25620911
1236	neuroendocrine	cTEC hi	PTN	NCL	0.018804099	0.01	PTN_NCL	PTN - NCL	PTN	Secreted Signaling	PMID: 28356350; PMID: 25620911
1237	pericyte	cTEC hi	PTN	NCL	0.026075909	0	PTN_NCL	PTN - NCL	PTN	Secreted Signaling	PMID: 28356350; PMID: 25620911
1238	corneocyte-like mTEC	cTEC lo	PTN	NCL	0.019903988	0	PTN_NCL	PTN - NCL	PTN	Secreted Signaling	PMID: 28356350; PMID: 25620911
1239	cTEC hi	cTEC lo	PTN	NCL	0.018823263	0	PTN_NCL	PTN - NCL	PTN	Secreted Signaling	PMID: 28356350; PMID: 25620911
1240	cTEC lo	cTEC lo	PTN	NCL	0.02885285	0	PTN_NCL	PTN - NCL	PTN	Secreted Signaling	PMID: 28356350; PMID: 25620911
1241	immature TEC	cTEC lo	PTN	NCL	0.024374856	0	PTN_NCL	PTN - NCL	PTN	Secreted Signaling	PMID: 28356350; PMID: 25620911
1242	mesenchymal	cTEC lo	PTN	NCL	0.14253779	0	PTN_NCL	PTN - NCL	PTN	Secreted Signaling	PMID: 28356350; PMID: 25620911
1243	mesothelial	cTEC lo	PTN	NCL	0.02278033	0	PTN_NCL	PTN - NCL	PTN	Secreted Signaling	PMID: 28356350; PMID: 25620911
1244	mTEC lo	cTEC lo	PTN	NCL	0.01817085	0	PTN_NCL	PTN - NCL	PTN	Secreted Signaling	PMID: 28356350; PMID: 25620911
1245	myelin+ epi	cTEC lo	PTN	NCL	0.031270926	0	PTN_NCL	PTN - NCL	PTN	Secreted Signaling	PMID: 28356350; PMID: 25620911
1246	neuroendocrine	cTEC lo	PTN	NCL	0.019494112	0	PTN_NCL	PTN - NCL	PTN	Secreted Signaling	PMID: 28356350; PMID: 25620911
1247	pericyte	cTEC lo	PTN	NCL	0.02702541	0	PTN_NCL	PTN - NCL	PTN	Secreted Signaling	PMID: 28356350; PMID: 25620911
1248	cTEC lo	endo arterial	PTN	NCL	0.017146576	0	PTN_NCL	PTN - NCL	PTN	Secreted Signaling	PMID: 28356350; PMID: 25620911
1249	mesenchymal	endo arterial	PTN	NCL	0.088930646	0	PTN_NCL	PTN - NCL	PTN	Secreted Signaling	PMID: 28356350; PMID: 25620911
1250	myelin+ epi	endo arterial	PTN	NCL	0.018602375	0.04	PTN_NCL	PTN - NCL	PTN	Secreted Signaling	PMID: 28356350; PMID: 25620911
1251	pericyte	endo arterial	PTN	NCL	0.016048319	0	PTN_NCL	PTN - NCL	PTN	Secreted Signaling	PMID: 28356350; PMID: 25620911
1252	cTEC lo	endo lymphatic	PTN	NCL	0.022073835	0	PTN_NCL	PTN - NCL	PTN	Secreted Signaling	PMID: 28356350; PMID: 25620911
1253	immature TEC	endo lymphatic	PTN	NCL	0.018627771	0	PTN_NCL	PTN - NCL	PTN	Secreted Signaling	PMID: 28356350; PMID: 25620911
1254	mesenchymal	endo lymphatic	PTN	NCL	0.112132439	0	PTN_NCL	PTN - NCL	PTN	Secreted Signaling	PMID: 28356350; PMID: 25620911
1255	myelin+ epi	endo lymphatic	PTN	NCL	0.023937785	0	PTN_NCL	PTN - NCL	PTN	Secreted Signaling	PMID: 28356350; PMID: 25620911
1256	pericyte	endo lymphatic	PTN	NCL	0.020666617	0	PTN_NCL	PTN - NCL	PTN	Secreted Signaling	PMID: 28356350; PMID: 25620911
1257	cTEC lo	endo venous	PTN	NCL	0.017359176	0	PTN_NCL	PTN - NCL	PTN	Secreted Signaling	PMID: 28356350; PMID: 25620911
1258	immature TEC	endo venous	PTN	NCL	0.014638125	0.04	PTN_NCL	PTN - NCL	PTN	Secreted Signaling	PMID: 28356350; PMID: 25620911
1259	mesenchymal	endo venous	PTN	NCL	0.089951837	0	PTN_NCL	PTN - NCL	PTN	Secreted Signaling	PMID: 28356350; PMID: 25620911
1260	myelin+ epi	endo venous	PTN	NCL	0.018832679	0.04	PTN_NCL	PTN - NCL	PTN	Secreted Signaling	PMID: 28356350; PMID: 25620911
1261	pericyte	endo venous	PTN	NCL	0.016247527	0	PTN_NCL	PTN - NCL	PTN	Secreted Signaling	PMID: 28356350; PMID: 25620911
1262	corneocyte-like mTEC	immature TEC	PTN	NCL	0.018131909	0.03	PTN_NCL	PTN - NCL	PTN	Secreted Signaling	PMID: 28356350; PMID: 25620911
1263	cTEC hi	immature TEC	PTN	NCL	0.01714572	0	PTN_NCL	PTN - NCL	PTN	Secreted Signaling	PMID: 28356350; PMID: 25620911
1264	cTEC lo	immature TEC	PTN	NCL	0.026305426	0	PTN_NCL	PTN - NCL	PTN	Secreted Signaling	PMID: 28356350; PMID: 25620911
1265	immature TEC	immature TEC	PTN	NCL	0.022213752	0	PTN_NCL	PTN - NCL	PTN	Secreted Signaling	PMID: 28356350; PMID: 25620911
1266	mesenchymal	immature TEC	PTN	NCL	0.131310253	0	PTN_NCL	PTN - NCL	PTN	Secreted Signaling	PMID: 28356350; PMID: 25620911
1267	mesothelial	immature TEC	PTN	NCL	0.02075759	0.01	PTN_NCL	PTN - NCL	PTN	Secreted Signaling	PMID: 28356350; PMID: 25620911
1268	mTEC lo	immature TEC	PTN	NCL	0.016550469	0	PTN_NCL	PTN - NCL	PTN	Secreted Signaling	PMID: 28356350; PMID: 25620911
1269	myelin+ epi	immature TEC	PTN	NCL	0.028516278	0	PTN_NCL	PTN - NCL	PTN	Secreted Signaling	PMID: 28356350; PMID: 25620911
1270	neuroendocrine	immature TEC	PTN	NCL	0.017757864	0.01	PTN_NCL	PTN - NCL	PTN	Secreted Signaling	PMID: 28356350; PMID: 25620911
1271	pericyte	immature TEC	PTN	NCL	0.024635238	0	PTN_NCL	PTN - NCL	PTN	Secreted Signaling	PMID: 28356350; PMID: 25620911
1272	cTEC lo	mesenchymal	PTN	NCL	0.019132539	0	PTN_NCL	PTN - NCL	PTN	Secreted Signaling	PMID: 28356350; PMID: 25620911
1273	immature TEC	mesenchymal	PTN	NCL	0.016138078	0	PTN_NCL	PTN - NCL	PTN	Secreted Signaling	PMID: 28356350; PMID: 25620911
1274	mesenchymal	mesenchymal	PTN	NCL	0.098398454	0	PTN_NCL	PTN - NCL	PTN	Secreted Signaling	PMID: 28356350; PMID: 25620911
1275	myelin+ epi	mesenchymal	PTN	NCL	0.020753391	0.01	PTN_NCL	PTN - NCL	PTN	Secreted Signaling	PMID: 28356350; PMID: 25620911
1276	pericyte	mesenchymal	PTN	NCL	0.017909396	0	PTN_NCL	PTN - NCL	PTN	Secreted Signaling	PMID: 28356350; PMID: 25620911
1277	cTEC lo	mesothelial	PTN	NCL	0.020334848	0	PTN_NCL	PTN - NCL	PTN	Secreted Signaling	PMID: 28356350; PMID: 25620911
1278	immature TEC	mesothelial	PTN	NCL	0.017155504	0	PTN_NCL	PTN - NCL	PTN	Secreted Signaling	PMID: 28356350; PMID: 25620911
1279	mesenchymal	mesothelial	PTN	NCL	0.104053501	0	PTN_NCL	PTN - NCL	PTN	Secreted Signaling	PMID: 28356350; PMID: 25620911
1280	myelin+ epi	mesothelial	PTN	NCL	0.022055266	0	PTN_NCL	PTN - NCL	PTN	Secreted Signaling	PMID: 28356350; PMID: 25620911
1281	pericyte	mesothelial	PTN	NCL	0.019036333	0	PTN_NCL	PTN - NCL	PTN	Secreted Signaling	PMID: 28356350; PMID: 25620911
1282	cTEC lo	mTEC hi	PTN	NCL	0.020506199	0	PTN_NCL	PTN - NCL	PTN	Secreted Signaling	PMID: 28356350; PMID: 25620911
1283	immature TEC	mTEC hi	PTN	NCL	0.017300537	0	PTN_NCL	PTN - NCL	PTN	Secreted Signaling	PMID: 28356350; PMID: 25620911
1284	mesenchymal	mTEC hi	PTN	NCL	0.1048548	0	PTN_NCL	PTN - NCL	PTN	Secreted Signaling	PMID: 28356350; PMID: 25620911
1285	myelin+ epi	mTEC hi	PTN	NCL	0.022240786	0	PTN_NCL	PTN - NCL	PTN	Secreted Signaling	PMID: 28356350; PMID: 25620911
1286	pericyte	mTEC hi	PTN	NCL	0.019196957	0	PTN_NCL	PTN - NCL	PTN	Secreted Signaling	PMID: 28356350; PMID: 25620911
1287	corneocyte-like mTEC	mTEC lo	PTN	NCL	0.016616674	0.04	PTN_NCL	PTN - NCL	PTN	Secreted Signaling	PMID: 28356350; PMID: 25620911
1288	cTEC hi	mTEC lo	PTN	NCL	0.015711579	0.02	PTN_NCL	PTN - NCL	PTN	Secreted Signaling	PMID: 28356350; PMID: 25620911
1289	cTEC lo	mTEC lo	PTN	NCL	0.024123933	0	PTN_NCL	PTN - NCL	PTN	Secreted Signaling	PMID: 28356350; PMID: 25620911
1290	immature TEC	mTEC lo	PTN	NCL	0.020364482	0	PTN_NCL	PTN - NCL	PTN	Secreted Signaling	PMID: 28356350; PMID: 25620911
1291	mesenchymal	mTEC lo	PTN	NCL	0.121507444	0	PTN_NCL	PTN - NCL	PTN	Secreted Signaling	PMID: 28356350; PMID: 25620911
1292	mesothelial	mTEC lo	PTN	NCL	0.019027185	0.02	PTN_NCL	PTN - NCL	PTN	Secreted Signaling	PMID: 28356350; PMID: 25620911
1293	myelin+ epi	mTEC lo	PTN	NCL	0.026156366	0	PTN_NCL	PTN - NCL	PTN	Secreted Signaling	PMID: 28356350; PMID: 25620911
1294	pericyte	mTEC lo	PTN	NCL	0.022589039	0	PTN_NCL	PTN - NCL	PTN	Secreted Signaling	PMID: 28356350; PMID: 25620911
1295	corneocyte-like mTEC	muscle-like myoid	PTN	NCL	0.016739701	0.04	PTN_NCL	PTN - NCL	PTN	Secreted Signaling	PMID: 28356350; PMID: 25620911
1296	cTEC hi	muscle-like myoid	PTN	NCL	0.015828012	0.01	PTN_NCL	PTN - NCL	PTN	Secreted Signaling	PMID: 28356350; PMID: 25620911
1297	cTEC lo	muscle-like myoid	PTN	NCL	0.024301168	0	PTN_NCL	PTN - NCL	PTN	Secreted Signaling	PMID: 28356350; PMID: 25620911
1298	immature TEC	muscle-like myoid	PTN	NCL	0.020514678	0	PTN_NCL	PTN - NCL	PTN	Secreted Signaling	PMID: 28356350; PMID: 25620911
1299	mesenchymal	muscle-like myoid	PTN	NCL	0.122310473	0	PTN_NCL	PTN - NCL	PTN	Secreted Signaling	PMID: 28356350; PMID: 25620911
1300	mesothelial	muscle-like myoid	PTN	NCL	0.019167711	0.02	PTN_NCL	PTN - NCL	PTN	Secreted Signaling	PMID: 28356350; PMID: 25620911
1301	myelin+ epi	muscle-like myoid	PTN	NCL	0.026348131	0	PTN_NCL	PTN - NCL	PTN	Secreted Signaling	PMID: 28356350; PMID: 25620911
1302	pericyte	muscle-like myoid	PTN	NCL	0.022755261	0	PTN_NCL	PTN - NCL	PTN	Secreted Signaling	PMID: 28356350; PMID: 25620911
1303	cTEC lo	myelin+ epi	PTN	NCL	0.018815638	0	PTN_NCL	PTN - NCL	PTN	Secreted Signaling	PMID: 28356350; PMID: 25620911
1304	immature TEC	myelin+ epi	PTN	NCL	0.015869974	0	PTN_NCL	PTN - NCL	PTN	Secreted Signaling	PMID: 28356350; PMID: 25620911
1305	mesenchymal	myelin+ epi	PTN	NCL	0.096898339	0	PTN_NCL	PTN - NCL	PTN	Secreted Signaling	PMID: 28356350; PMID: 25620911
1306	myelin+ epi	myelin+ epi	PTN	NCL	0.020410203	0.01	PTN_NCL	PTN - NCL	PTN	Secreted Signaling	PMID: 28356350; PMID: 25620911
1307	pericyte	myelin+ epi	PTN	NCL	0.017612391	0	PTN_NCL	PTN - NCL	PTN	Secreted Signaling	PMID: 28356350; PMID: 25620911
1308	cTEC lo	neuroendocrine	PTN	NCL	0.02242225	0	PTN_NCL	PTN - NCL	PTN	Secreted Signaling	PMID: 28356350; PMID: 25620911
1309	immature TEC	neuroendocrine	PTN	NCL	0.018922845	0	PTN_NCL	PTN - NCL	PTN	Secreted Signaling	PMID: 28356350; PMID: 25620911
1310	mesenchymal	neuroendocrine	PTN	NCL	0.113737019	0	PTN_NCL	PTN - NCL	PTN	Secreted Signaling	PMID: 28356350; PMID: 25620911
1311	myelin+ epi	neuroendocrine	PTN	NCL	0.024314889	0	PTN_NCL	PTN - NCL	PTN	Secreted Signaling	PMID: 28356350; PMID: 25620911
1312	pericyte	neuroendocrine	PTN	NCL	0.020993297	0	PTN_NCL	PTN - NCL	PTN	Secreted Signaling	PMID: 28356350; PMID: 25620911
1313	cTEC lo	pericyte	PTN	NCL	0.017854749	0	PTN_NCL	PTN - NCL	PTN	Secreted Signaling	PMID: 28356350; PMID: 25620911
1314	immature TEC	pericyte	PTN	NCL	0.015057207	0.02	PTN_NCL	PTN - NCL	PTN	Secreted Signaling	PMID: 28356350; PMID: 25620911
1315	mesenchymal	pericyte	PTN	NCL	0.092325085	0	PTN_NCL	PTN - NCL	PTN	Secreted Signaling	PMID: 28356350; PMID: 25620911
1316	myelin+ epi	pericyte	PTN	NCL	0.019369489	0.04	PTN_NCL	PTN - NCL	PTN	Secreted Signaling	PMID: 28356350; PMID: 25620911
1317	pericyte	pericyte	PTN	NCL	0.016711904	0	PTN_NCL	PTN - NCL	PTN	Secreted Signaling	PMID: 28356350; PMID: 25620911
1318	corneocyte-like mTEC	Thy1	PTN	NCL	0.017765312	0.02	PTN_NCL	PTN - NCL	PTN	Secreted Signaling	PMID: 28356350; PMID: 25620911
1319	cTEC hi	Thy1	PTN	NCL	0.01679872	0	PTN_NCL	PTN - NCL	PTN	Secreted Signaling	PMID: 28356350; PMID: 25620911
1320	cTEC lo	Thy1	PTN	NCL	0.025777912	0	PTN_NCL	PTN - NCL	PTN	Secreted Signaling	PMID: 28356350; PMID: 25620911
1321	immature TEC	Thy1	PTN	NCL	0.021766455	0	PTN_NCL	PTN - NCL	PTN	Secreted Signaling	PMID: 28356350; PMID: 25620911
1322	mesenchymal	Thy1	PTN	NCL	0.128955911	0	PTN_NCL	PTN - NCL	PTN	Secreted Signaling	PMID: 28356350; PMID: 25620911
1323	mesothelial	Thy1	PTN	NCL	0.020339005	0.01	PTN_NCL	PTN - NCL	PTN	Secreted Signaling	PMID: 28356350; PMID: 25620911
1324	mTEC lo	Thy1	PTN	NCL	0.016215318	0	PTN_NCL	PTN - NCL	PTN	Secreted Signaling	PMID: 28356350; PMID: 25620911
1325	myelin+ epi	Thy1	PTN	NCL	0.027945701	0	PTN_NCL	PTN - NCL	PTN	Secreted Signaling	PMID: 28356350; PMID: 25620911
1326	neuroendocrine	Thy1	PTN	NCL	0.017398695	0.02	PTN_NCL	PTN - NCL	PTN	Secreted Signaling	PMID: 28356350; PMID: 25620911
1327	pericyte	Thy1	PTN	NCL	0.024140387	0	PTN_NCL	PTN - NCL	PTN	Secreted Signaling	PMID: 28356350; PMID: 25620911
1328	corneocyte-like mTEC	Thy2a	PTN	NCL	0.021392795	0	PTN_NCL	PTN - NCL	PTN	Secreted Signaling	PMID: 28356350; PMID: 25620911
1329	cTEC hi	Thy2a	PTN	NCL	0.020232901	0	PTN_NCL	PTN - NCL	PTN	Secreted Signaling	PMID: 28356350; PMID: 25620911
1330	cTEC lo	Thy2a	PTN	NCL	0.030989861	0	PTN_NCL	PTN - NCL	PTN	Secreted Signaling	PMID: 28356350; PMID: 25620911
1331	immature TEC	Thy2a	PTN	NCL	0.026189145	0	PTN_NCL	PTN - NCL	PTN	Secreted Signaling	PMID: 28356350; PMID: 25620911
1332	mesenchymal	Thy2a	PTN	NCL	0.151778999	0	PTN_NCL	PTN - NCL	PTN	Secreted Signaling	PMID: 28356350; PMID: 25620911
1333	mesothelial	Thy2a	PTN	NCL	0.024478911	0	PTN_NCL	PTN - NCL	PTN	Secreted Signaling	PMID: 28356350; PMID: 25620911
1334	mTEC lo	Thy2a	PTN	NCL	0.019532602	0	PTN_NCL	PTN - NCL	PTN	Secreted Signaling	PMID: 28356350; PMID: 25620911
1335	myelin+ epi	Thy2a	PTN	NCL	0.033580841	0	PTN_NCL	PTN - NCL	PTN	Secreted Signaling	PMID: 28356350; PMID: 25620911
1336	neuroendocrine	Thy2a	PTN	NCL	0.020952915	0	PTN_NCL	PTN - NCL	PTN	Secreted Signaling	PMID: 28356350; PMID: 25620911
1337	pericyte	Thy2a	PTN	NCL	0.029031116	0	PTN_NCL	PTN - NCL	PTN	Secreted Signaling	PMID: 28356350; PMID: 25620911
1338	corneocyte-like mTEC	Thy2b	PTN	NCL	0.02074581	0	PTN_NCL	PTN - NCL	PTN	Secreted Signaling	PMID: 28356350; PMID: 25620911
1339	cTEC hi	Thy2b	PTN	NCL	0.019620292	0	PTN_NCL	PTN - NCL	PTN	Secreted Signaling	PMID: 28356350; PMID: 25620911
1340	cTEC lo	Thy2b	PTN	NCL	0.030061548	0	PTN_NCL	PTN - NCL	PTN	Secreted Signaling	PMID: 28356350; PMID: 25620911
1341	immature TEC	Thy2b	PTN	NCL	0.025400869	0	PTN_NCL	PTN - NCL	PTN	Secreted Signaling	PMID: 28356350; PMID: 25620911
1342	mesenchymal	Thy2b	PTN	NCL	0.147784227	0	PTN_NCL	PTN - NCL	PTN	Secreted Signaling	PMID: 28356350; PMID: 25620911
1343	mesothelial	Thy2b	PTN	NCL	0.023740858	0	PTN_NCL	PTN - NCL	PTN	Secreted Signaling	PMID: 28356350; PMID: 25620911
1344	mTEC lo	Thy2b	PTN	NCL	0.018940787	0	PTN_NCL	PTN - NCL	PTN	Secreted Signaling	PMID: 28356350; PMID: 25620911
1345	myelin+ epi	Thy2b	PTN	NCL	0.032577523	0	PTN_NCL	PTN - NCL	PTN	Secreted Signaling	PMID: 28356350; PMID: 25620911
1346	neuroendocrine	Thy2b	PTN	NCL	0.020318958	0	PTN_NCL	PTN - NCL	PTN	Secreted Signaling	PMID: 28356350; PMID: 25620911
1347	pericyte	Thy2b	PTN	NCL	0.028159773	0	PTN_NCL	PTN - NCL	PTN	Secreted Signaling	PMID: 28356350; PMID: 25620911
1348	corneocyte-like mTEC	Thy2c	PTN	NCL	0.022015349	0	PTN_NCL	PTN - NCL	PTN	Secreted Signaling	PMID: 28356350; PMID: 25620911
1349	cTEC hi	Thy2c	PTN	NCL	0.020822419	0	PTN_NCL	PTN - NCL	PTN	Secreted Signaling	PMID: 28356350; PMID: 25620911
1350	cTEC lo	Thy2c	PTN	NCL	0.031882601	0	PTN_NCL	PTN - NCL	PTN	Secreted Signaling	PMID: 28356350; PMID: 25620911
1351	immature TEC	Thy2c	PTN	NCL	0.026947434	0	PTN_NCL	PTN - NCL	PTN	Secreted Signaling	PMID: 28356350; PMID: 25620911
1352	mesenchymal	Thy2c	PTN	NCL	0.155592651	0	PTN_NCL	PTN - NCL	PTN	Secreted Signaling	PMID: 28356350; PMID: 25620911
1353	mesothelial	Thy2c	PTN	NCL	0.025188963	0	PTN_NCL	PTN - NCL	PTN	Secreted Signaling	PMID: 28356350; PMID: 25620911
1354	mTEC lo	Thy2c	PTN	NCL	0.020102134	0	PTN_NCL	PTN - NCL	PTN	Secreted Signaling	PMID: 28356350; PMID: 25620911
1355	myelin+ epi	Thy2c	PTN	NCL	0.03454556	0	PTN_NCL	PTN - NCL	PTN	Secreted Signaling	PMID: 28356350; PMID: 25620911
1356	neuroendocrine	Thy2c	PTN	NCL	0.02156295	0	PTN_NCL	PTN - NCL	PTN	Secreted Signaling	PMID: 28356350; PMID: 25620911
1357	pericyte	Thy2c	PTN	NCL	0.029869169	0	PTN_NCL	PTN - NCL	PTN	Secreted Signaling	PMID: 28356350; PMID: 25620911
1358	corneocyte-like mTEC	Thy3	PTN	NCL	0.019293067	0.01	PTN_NCL	PTN - NCL	PTN	Secreted Signaling	PMID: 28356350; PMID: 25620911
1359	cTEC hi	Thy3	PTN	NCL	0.018244895	0	PTN_NCL	PTN - NCL	PTN	Secreted Signaling	PMID: 28356350; PMID: 25620911
1360	cTEC lo	Thy3	PTN	NCL	0.027975097	0	PTN_NCL	PTN - NCL	PTN	Secreted Signaling	PMID: 28356350; PMID: 25620911
1361	immature TEC	Thy3	PTN	NCL	0.023630017	0	PTN_NCL	PTN - NCL	PTN	Secreted Signaling	PMID: 28356350; PMID: 25620911
1362	mesenchymal	Thy3	PTN	NCL	0.138695475	0	PTN_NCL	PTN - NCL	PTN	Secreted Signaling	PMID: 28356350; PMID: 25620911
1363	mesothelial	Thy3	PTN	NCL	0.022083113	0	PTN_NCL	PTN - NCL	PTN	Secreted Signaling	PMID: 28356350; PMID: 25620911
1364	mTEC lo	Thy3	PTN	NCL	0.017612168	0	PTN_NCL	PTN - NCL	PTN	Secreted Signaling	PMID: 28356350; PMID: 25620911
1365	myelin+ epi	Thy3	PTN	NCL	0.030321908	0	PTN_NCL	PTN - NCL	PTN	Secreted Signaling	PMID: 28356350; PMID: 25620911
1366	neuroendocrine	Thy3	PTN	NCL	0.018895528	0.01	PTN_NCL	PTN - NCL	PTN	Secreted Signaling	PMID: 28356350; PMID: 25620911
1367	pericyte	Thy3	PTN	NCL	0.026201751	0	PTN_NCL	PTN - NCL	PTN	Secreted Signaling	PMID: 28356350; PMID: 25620911
1368	mesenchymal	Thy2b	C3	CR2	0.001383556	0	C3_CR2	C3 - CR2	COMPLEMENT	Secreted Signaling	PMID: 16234578
1369	mesothelial	Thy2b	C3	CR2	0.008496974	0	C3_CR2	C3 - CR2	COMPLEMENT	Secreted Signaling	PMID: 16234578
1370	endo arterial	pericyte	EDN1	EDNRA	0.002938839	0	EDN1_EDNRA	EDN1 - EDNRA	EDN	Secreted Signaling	KEGG: hsa04080
1371	endo lymphatic	pericyte	EDN1	EDNRA	0.003474268	0	EDN1_EDNRA	EDN1 - EDNRA	EDN	Secreted Signaling	KEGG: hsa04080
1372	Thy2c	endo venous	CTSG	F2R	0.000639174	0	CTSG_F2R	CTSG - F2R	PARs	Secreted Signaling	KEGG: hsa04080
1373	Thy3	endo venous	CTSG	F2R	0.000452933	0	CTSG_F2R	CTSG - F2R	PARs	Secreted Signaling	KEGG: hsa04080
1374	Thy1	endo venous	PRSS2	F2R	0.001226976	0	PRSS2_F2R	PRSS2 - F2R	PARs	Secreted Signaling	KEGG: hsa04080
1375	Thy2c	muscle-like myoid	CTSG	PARD3	0.00043705	0	CTSG_PARD3	CTSG - PARD3	PARs	Secreted Signaling	KEGG: hsa04080
1376	Thy3	muscle-like myoid	CTSG	PARD3	0.000309685	0	CTSG_PARD3	CTSG - PARD3	PARs	Secreted Signaling	KEGG: hsa04080
1377	Thy1	muscle-like myoid	PRSS2	PARD3	0.000839129	0	PRSS2_PARD3	PRSS2 - PARD3	PARs	Secreted Signaling	KEGG: hsa04080
1378	mesothelial	endo lymphatic	SEMA3C	NRP1_NRP2	0.013898353	0	SEMA3C_NRP1_NRP2	SEMA3C - (NRP1+NRP2)	SEMA3	Secreted Signaling	PMID: 27533782
1379	mesothelial	endo arterial	SEMA3C	PLXND1	0.00971323	0	SEMA3C_PLXND1	SEMA3C - PLXND1	SEMA3	Secreted Signaling	PMID: 27533782
1380	mesothelial	endo lymphatic	SEMA3C	PLXND1	0.01062722	0	SEMA3C_PLXND1	SEMA3C - PLXND1	SEMA3	Secreted Signaling	PMID: 27533782
1381	mesothelial	endo venous	SEMA3C	PLXND1	0.00904349	0	SEMA3C_PLXND1	SEMA3C - PLXND1	SEMA3	Secreted Signaling	PMID: 27533782
1382	mesothelial	Thy1	SEMA3C	PLXND1	0.003676052	0	SEMA3C_PLXND1	SEMA3C - PLXND1	SEMA3	Secreted Signaling	PMID: 27533782
1383	mesothelial	Thy2a	SEMA3C	PLXND1	0.003622885	0	SEMA3C_PLXND1	SEMA3C - PLXND1	SEMA3	Secreted Signaling	PMID: 27533782
1384	cTEC hi	pericyte	GAS6	AXL	0.005433576	0	GAS6_AXL	GAS6 - AXL	GAS	Secreted Signaling	PMID: 27801848
1385	cTEC lo	pericyte	GAS6	AXL	0.002252731	0	GAS6_AXL	GAS6 - AXL	GAS	Secreted Signaling	PMID: 27801848
1386	endo arterial	pericyte	GAS6	AXL	0.001723772	0	GAS6_AXL	GAS6 - AXL	GAS	Secreted Signaling	PMID: 27801848
1387	immature TEC	pericyte	GAS6	AXL	0.002233529	0	GAS6_AXL	GAS6 - AXL	GAS	Secreted Signaling	PMID: 27801848
1388	mesenchymal	pericyte	GAS6	AXL	0.002356238	0	GAS6_AXL	GAS6 - AXL	GAS	Secreted Signaling	PMID: 27801848
1389	mesothelial	pericyte	GAS6	AXL	0.006359859	0	GAS6_AXL	GAS6 - AXL	GAS	Secreted Signaling	PMID: 27801848
1390	mTEC hi	pericyte	GAS6	AXL	0.001181707	0	GAS6_AXL	GAS6 - AXL	GAS	Secreted Signaling	PMID: 27801848
1391	mTEC lo	pericyte	GAS6	AXL	0.001896382	0	GAS6_AXL	GAS6 - AXL	GAS	Secreted Signaling	PMID: 27801848
1392	pericyte	pericyte	GAS6	AXL	0.001634787	0	GAS6_AXL	GAS6 - AXL	GAS	Secreted Signaling	PMID: 27801848
1393	CD123+ Thy2	corneocyte-like mTEC	GRN	SORT1	0.001293731	0	GRN_SORT1	GRN - SORT1	GRN	Secreted Signaling	PMID: 29555433
1394	corneocyte-like mTEC	corneocyte-like mTEC	GRN	SORT1	0.001997729	0	GRN_SORT1	GRN - SORT1	GRN	Secreted Signaling	PMID: 29555433
1395	cTEC hi	corneocyte-like mTEC	GRN	SORT1	0.000729558	0	GRN_SORT1	GRN - SORT1	GRN	Secreted Signaling	PMID: 29555433
1396	cTEC lo	corneocyte-like mTEC	GRN	SORT1	0.000627684	0	GRN_SORT1	GRN - SORT1	GRN	Secreted Signaling	PMID: 29555433
1397	endo arterial	corneocyte-like mTEC	GRN	SORT1	0.002137979	0	GRN_SORT1	GRN - SORT1	GRN	Secreted Signaling	PMID: 29555433
1398	endo lymphatic	corneocyte-like mTEC	GRN	SORT1	0.002550497	0	GRN_SORT1	GRN - SORT1	GRN	Secreted Signaling	PMID: 29555433
1399	endo venous	corneocyte-like mTEC	GRN	SORT1	0.0019862	0	GRN_SORT1	GRN - SORT1	GRN	Secreted Signaling	PMID: 29555433
1400	immature TEC	corneocyte-like mTEC	GRN	SORT1	0.000616559	0	GRN_SORT1	GRN - SORT1	GRN	Secreted Signaling	PMID: 29555433
1401	mesenchymal	corneocyte-like mTEC	GRN	SORT1	0.000701055	0	GRN_SORT1	GRN - SORT1	GRN	Secreted Signaling	PMID: 29555433
1402	mesothelial	corneocyte-like mTEC	GRN	SORT1	0.001349123	0	GRN_SORT1	GRN - SORT1	GRN	Secreted Signaling	PMID: 29555433
1403	mTEC hi	corneocyte-like mTEC	GRN	SORT1	0.000627272	0	GRN_SORT1	GRN - SORT1	GRN	Secreted Signaling	PMID: 29555433
1404	mTEC lo	corneocyte-like mTEC	GRN	SORT1	0.001461256	0	GRN_SORT1	GRN - SORT1	GRN	Secreted Signaling	PMID: 29555433
1405	muscle-like myoid	corneocyte-like mTEC	GRN	SORT1	0.000337655	0	GRN_SORT1	GRN - SORT1	GRN	Secreted Signaling	PMID: 29555433
1406	myelin+ epi	corneocyte-like mTEC	GRN	SORT1	0.000806364	0	GRN_SORT1	GRN - SORT1	GRN	Secreted Signaling	PMID: 29555433
1407	neuroendocrine	corneocyte-like mTEC	GRN	SORT1	0.000473574	0	GRN_SORT1	GRN - SORT1	GRN	Secreted Signaling	PMID: 29555433
1408	pericyte	corneocyte-like mTEC	GRN	SORT1	0.000578624	0	GRN_SORT1	GRN - SORT1	GRN	Secreted Signaling	PMID: 29555433
1409	CD123+ Thy2	pericyte	GRN	SORT1	0.00330493	0	GRN_SORT1	GRN - SORT1	GRN	Secreted Signaling	PMID: 29555433
1410	corneocyte-like mTEC	pericyte	GRN	SORT1	0.005097758	0	GRN_SORT1	GRN - SORT1	GRN	Secreted Signaling	PMID: 29555433
1411	cTEC hi	pericyte	GRN	SORT1	0.001865347	0	GRN_SORT1	GRN - SORT1	GRN	Secreted Signaling	PMID: 29555433
1412	cTEC lo	pericyte	GRN	SORT1	0.001605128	0	GRN_SORT1	GRN - SORT1	GRN	Secreted Signaling	PMID: 29555433
1413	endo arterial	pericyte	GRN	SORT1	0.005454454	0	GRN_SORT1	GRN - SORT1	GRN	Secreted Signaling	PMID: 29555433
1414	endo lymphatic	pericyte	GRN	SORT1	0.006502708	0	GRN_SORT1	GRN - SORT1	GRN	Secreted Signaling	PMID: 29555433
1415	endo venous	pericyte	GRN	SORT1	0.005068428	0	GRN_SORT1	GRN - SORT1	GRN	Secreted Signaling	PMID: 29555433
1416	immature TEC	pericyte	GRN	SORT1	0.001576707	0	GRN_SORT1	GRN - SORT1	GRN	Secreted Signaling	PMID: 29555433
1417	mesenchymal	pericyte	GRN	SORT1	0.00179255	0	GRN_SORT1	GRN - SORT1	GRN	Secreted Signaling	PMID: 29555433
1418	mesothelial	pericyte	GRN	SORT1	0.003446134	0	GRN_SORT1	GRN - SORT1	GRN	Secreted Signaling	PMID: 29555433
1419	mTEC hi	pericyte	GRN	SORT1	0.001604075	0	GRN_SORT1	GRN - SORT1	GRN	Secreted Signaling	PMID: 29555433
1420	mTEC lo	pericyte	GRN	SORT1	0.00373191	0	GRN_SORT1	GRN - SORT1	GRN	Secreted Signaling	PMID: 29555433
1421	muscle-like myoid	pericyte	GRN	SORT1	0.000863849	0	GRN_SORT1	GRN - SORT1	GRN	Secreted Signaling	PMID: 29555433
1422	myelin+ epi	pericyte	GRN	SORT1	0.002061479	0	GRN_SORT1	GRN - SORT1	GRN	Secreted Signaling	PMID: 29555433
1423	neuroendocrine	pericyte	GRN	SORT1	0.001211326	0	GRN_SORT1	GRN - SORT1	GRN	Secreted Signaling	PMID: 29555433
1424	pericyte	pericyte	GRN	SORT1	0.001479783	0	GRN_SORT1	GRN - SORT1	GRN	Secreted Signaling	PMID: 29555433
1425	CD123+ Thy2	CD123+ Thy2	LGALS9	PTPRC	0.014497449	0	LGALS9_CD45	LGALS9 - CD45	GALECTIN	Secreted Signaling	PMID: 30120235
1426	endo arterial	CD123+ Thy2	LGALS9	PTPRC	0.005380515	0	LGALS9_CD45	LGALS9 - CD45	GALECTIN	Secreted Signaling	PMID: 30120235
1427	endo lymphatic	CD123+ Thy2	LGALS9	PTPRC	0.004185092	0	LGALS9_CD45	LGALS9 - CD45	GALECTIN	Secreted Signaling	PMID: 30120235
1428	mTEC hi	CD123+ Thy2	LGALS9	PTPRC	0.005315386	0	LGALS9_CD45	LGALS9 - CD45	GALECTIN	Secreted Signaling	PMID: 30120235
1429	Thy1	CD123+ Thy2	LGALS9	PTPRC	0.006104275	0	LGALS9_CD45	LGALS9 - CD45	GALECTIN	Secreted Signaling	PMID: 30120235
1430	Thy2a	CD123+ Thy2	LGALS9	PTPRC	0.012212529	0	LGALS9_CD45	LGALS9 - CD45	GALECTIN	Secreted Signaling	PMID: 30120235
1431	Thy2b	CD123+ Thy2	LGALS9	PTPRC	0.003980807	0	LGALS9_CD45	LGALS9 - CD45	GALECTIN	Secreted Signaling	PMID: 30120235
1432	Thy2c	CD123+ Thy2	LGALS9	PTPRC	0.003433974	0	LGALS9_CD45	LGALS9 - CD45	GALECTIN	Secreted Signaling	PMID: 30120235
1433	Thy3	CD123+ Thy2	LGALS9	PTPRC	0.002661604	0	LGALS9_CD45	LGALS9 - CD45	GALECTIN	Secreted Signaling	PMID: 30120235
1434	CD123+ Thy2	Thy1	LGALS9	PTPRC	0.015039307	0	LGALS9_CD45	LGALS9 - CD45	GALECTIN	Secreted Signaling	PMID: 30120235
1435	endo arterial	Thy1	LGALS9	PTPRC	0.005583548	0	LGALS9_CD45	LGALS9 - CD45	GALECTIN	Secreted Signaling	PMID: 30120235
1436	endo lymphatic	Thy1	LGALS9	PTPRC	0.004343213	0	LGALS9_CD45	LGALS9 - CD45	GALECTIN	Secreted Signaling	PMID: 30120235
1437	mTEC hi	Thy1	LGALS9	PTPRC	0.005515975	0	LGALS9_CD45	LGALS9 - CD45	GALECTIN	Secreted Signaling	PMID: 30120235
1438	Thy1	Thy1	LGALS9	PTPRC	0.006334445	0	LGALS9_CD45	LGALS9 - CD45	GALECTIN	Secreted Signaling	PMID: 30120235
1439	Thy2a	Thy1	LGALS9	PTPRC	0.012670083	0	LGALS9_CD45	LGALS9 - CD45	GALECTIN	Secreted Signaling	PMID: 30120235
1440	Thy2b	Thy1	LGALS9	PTPRC	0.004131242	0	LGALS9_CD45	LGALS9 - CD45	GALECTIN	Secreted Signaling	PMID: 30120235
1441	Thy2c	Thy1	LGALS9	PTPRC	0.003563818	0	LGALS9_CD45	LGALS9 - CD45	GALECTIN	Secreted Signaling	PMID: 30120235
1442	Thy3	Thy1	LGALS9	PTPRC	0.002762324	0	LGALS9_CD45	LGALS9 - CD45	GALECTIN	Secreted Signaling	PMID: 30120235
1443	CD123+ Thy2	Thy2a	LGALS9	PTPRC	0.011434019	0	LGALS9_CD45	LGALS9 - CD45	GALECTIN	Secreted Signaling	PMID: 30120235
1444	endo arterial	Thy2a	LGALS9	PTPRC	0.004235289	0	LGALS9_CD45	LGALS9 - CD45	GALECTIN	Secreted Signaling	PMID: 30120235
1445	endo lymphatic	Thy2a	LGALS9	PTPRC	0.003293466	0	LGALS9_CD45	LGALS9 - CD45	GALECTIN	Secreted Signaling	PMID: 30120235
1446	mTEC hi	Thy2a	LGALS9	PTPRC	0.004183964	0	LGALS9_CD45	LGALS9 - CD45	GALECTIN	Secreted Signaling	PMID: 30120235
1447	Thy1	Thy2a	LGALS9	PTPRC	0.004805743	0	LGALS9_CD45	LGALS9 - CD45	GALECTIN	Secreted Signaling	PMID: 30120235
1448	Thy2a	Thy2a	LGALS9	PTPRC	0.009627205	0	LGALS9_CD45	LGALS9 - CD45	GALECTIN	Secreted Signaling	PMID: 30120235
1449	Thy2b	Thy2a	LGALS9	PTPRC	0.003132566	0	LGALS9_CD45	LGALS9 - CD45	GALECTIN	Secreted Signaling	PMID: 30120235
1450	Thy2c	Thy2a	LGALS9	PTPRC	0.002701938	0	LGALS9_CD45	LGALS9 - CD45	GALECTIN	Secreted Signaling	PMID: 30120235
1451	Thy3	Thy2a	LGALS9	PTPRC	0.002093871	0	LGALS9_CD45	LGALS9 - CD45	GALECTIN	Secreted Signaling	PMID: 30120235
1452	CD123+ Thy2	Thy2b	LGALS9	PTPRC	0.010198518	0	LGALS9_CD45	LGALS9 - CD45	GALECTIN	Secreted Signaling	PMID: 30120235
1453	endo arterial	Thy2b	LGALS9	PTPRC	0.003774675	0	LGALS9_CD45	LGALS9 - CD45	GALECTIN	Secreted Signaling	PMID: 30120235
1454	endo lymphatic	Thy2b	LGALS9	PTPRC	0.002934979	0	LGALS9_CD45	LGALS9 - CD45	GALECTIN	Secreted Signaling	PMID: 30120235
1455	mTEC hi	Thy2b	LGALS9	PTPRC	0.003728911	0	LGALS9_CD45	LGALS9 - CD45	GALECTIN	Secreted Signaling	PMID: 30120235
1456	Thy1	Thy2b	LGALS9	PTPRC	0.004283356	0	LGALS9_CD45	LGALS9 - CD45	GALECTIN	Secreted Signaling	PMID: 30120235
1457	Thy2a	Thy2b	LGALS9	PTPRC	0.008585243	0	LGALS9_CD45	LGALS9 - CD45	GALECTIN	Secreted Signaling	PMID: 30120235
1458	Thy2b	Thy2b	LGALS9	PTPRC	0.002791544	0	LGALS9_CD45	LGALS9 - CD45	GALECTIN	Secreted Signaling	PMID: 30120235
1459	Thy2c	Thy2b	LGALS9	PTPRC	0.002407682	0	LGALS9_CD45	LGALS9 - CD45	GALECTIN	Secreted Signaling	PMID: 30120235
1460	Thy3	Thy2b	LGALS9	PTPRC	0.001865713	0	LGALS9_CD45	LGALS9 - CD45	GALECTIN	Secreted Signaling	PMID: 30120235
1461	CD123+ Thy2	Thy2c	LGALS9	PTPRC	0.004494195	0	LGALS9_CD45	LGALS9 - CD45	GALECTIN	Secreted Signaling	PMID: 30120235
1462	endo arterial	Thy2c	LGALS9	PTPRC	0.001657375	0	LGALS9_CD45	LGALS9 - CD45	GALECTIN	Secreted Signaling	PMID: 30120235
1463	endo lymphatic	Thy2c	LGALS9	PTPRC	0.001288075	0	LGALS9_CD45	LGALS9 - CD45	GALECTIN	Secreted Signaling	PMID: 30120235
1464	mTEC hi	Thy2c	LGALS9	PTPRC	0.001637239	0	LGALS9_CD45	LGALS9 - CD45	GALECTIN	Secreted Signaling	PMID: 30120235
1465	Thy1	Thy2c	LGALS9	PTPRC	0.001881264	0	LGALS9_CD45	LGALS9 - CD45	GALECTIN	Secreted Signaling	PMID: 30120235
1466	Thy2a	Thy2c	LGALS9	PTPRC	0.003779825	0	LGALS9_CD45	LGALS9 - CD45	GALECTIN	Secreted Signaling	PMID: 30120235
1467	Thy2b	Thy2c	LGALS9	PTPRC	0.001225026	0	LGALS9_CD45	LGALS9 - CD45	GALECTIN	Secreted Signaling	PMID: 30120235
1468	Thy2c	Thy2c	LGALS9	PTPRC	0.001056346	0	LGALS9_CD45	LGALS9 - CD45	GALECTIN	Secreted Signaling	PMID: 30120235
1469	Thy3	Thy2c	LGALS9	PTPRC	0.000818313	0	LGALS9_CD45	LGALS9 - CD45	GALECTIN	Secreted Signaling	PMID: 30120235
1470	CD123+ Thy2	Thy3	LGALS9	PTPRC	0.010457414	0	LGALS9_CD45	LGALS9 - CD45	GALECTIN	Secreted Signaling	PMID: 30120235
1471	endo arterial	Thy3	LGALS9	PTPRC	0.003871136	0	LGALS9_CD45	LGALS9 - CD45	GALECTIN	Secreted Signaling	PMID: 30120235
1472	endo lymphatic	Thy3	LGALS9	PTPRC	0.003010046	0	LGALS9_CD45	LGALS9 - CD45	GALECTIN	Secreted Signaling	PMID: 30120235
1473	mTEC hi	Thy3	LGALS9	PTPRC	0.003824207	0	LGALS9_CD45	LGALS9 - CD45	GALECTIN	Secreted Signaling	PMID: 30120235
1474	Thy1	Thy3	LGALS9	PTPRC	0.004392758	0	LGALS9_CD45	LGALS9 - CD45	GALECTIN	Secreted Signaling	PMID: 30120235
1475	Thy2a	Thy3	LGALS9	PTPRC	0.008803549	0	LGALS9_CD45	LGALS9 - CD45	GALECTIN	Secreted Signaling	PMID: 30120235
1476	Thy2b	Thy3	LGALS9	PTPRC	0.002862953	0	LGALS9_CD45	LGALS9 - CD45	GALECTIN	Secreted Signaling	PMID: 30120235
1477	Thy2c	Thy3	LGALS9	PTPRC	0.002469296	0	LGALS9_CD45	LGALS9 - CD45	GALECTIN	Secreted Signaling	PMID: 30120235
1478	Thy3	Thy3	LGALS9	PTPRC	0.001913485	0	LGALS9_CD45	LGALS9 - CD45	GALECTIN	Secreted Signaling	PMID: 30120235
1479	CD123+ Thy2	CD123+ Thy2	LGALS9	CD44	0.010324198	0	LGALS9_CD44	LGALS9 - CD44	GALECTIN	Secreted Signaling	PMID: 25065622
1480	endo arterial	CD123+ Thy2	LGALS9	CD44	0.003821497	0	LGALS9_CD44	LGALS9 - CD44	GALECTIN	Secreted Signaling	PMID: 25065622
1481	endo lymphatic	CD123+ Thy2	LGALS9	CD44	0.002971417	0	LGALS9_CD44	LGALS9 - CD44	GALECTIN	Secreted Signaling	PMID: 25065622
1482	mTEC hi	CD123+ Thy2	LGALS9	CD44	0.003775168	0	LGALS9_CD44	LGALS9 - CD44	GALECTIN	Secreted Signaling	PMID: 25065622
1483	Thy1	CD123+ Thy2	LGALS9	CD44	0.004336461	0	LGALS9_CD44	LGALS9 - CD44	GALECTIN	Secreted Signaling	PMID: 25065622
1484	Thy2a	CD123+ Thy2	LGALS9	CD44	0.008691217	0	LGALS9_CD44	LGALS9 - CD44	GALECTIN	Secreted Signaling	PMID: 25065622
1485	Thy2b	CD123+ Thy2	LGALS9	CD44	0.002826206	0	LGALS9_CD44	LGALS9 - CD44	GALECTIN	Secreted Signaling	PMID: 25065622
1486	Thy2c	CD123+ Thy2	LGALS9	CD44	0.00243759	0	LGALS9_CD44	LGALS9 - CD44	GALECTIN	Secreted Signaling	PMID: 25065622
1487	Thy3	CD123+ Thy2	LGALS9	CD44	0.001888901	0	LGALS9_CD44	LGALS9 - CD44	GALECTIN	Secreted Signaling	PMID: 25065622
1488	CD123+ Thy2	corneocyte-like mTEC	LGALS9	CD44	0.004240916	0	LGALS9_CD44	LGALS9 - CD44	GALECTIN	Secreted Signaling	PMID: 25065622
1489	endo arterial	corneocyte-like mTEC	LGALS9	CD44	0.001563719	0	LGALS9_CD44	LGALS9 - CD44	GALECTIN	Secreted Signaling	PMID: 25065622
1490	endo lymphatic	corneocyte-like mTEC	LGALS9	CD44	0.001215262	0	LGALS9_CD44	LGALS9 - CD44	GALECTIN	Secreted Signaling	PMID: 25065622
1491	mTEC hi	corneocyte-like mTEC	LGALS9	CD44	0.001544719	0	LGALS9_CD44	LGALS9 - CD44	GALECTIN	Secreted Signaling	PMID: 25065622
1492	Thy1	corneocyte-like mTEC	LGALS9	CD44	0.001774979	0	LGALS9_CD44	LGALS9 - CD44	GALECTIN	Secreted Signaling	PMID: 25065622
1493	Thy2a	corneocyte-like mTEC	LGALS9	CD44	0.003566662	0	LGALS9_CD44	LGALS9 - CD44	GALECTIN	Secreted Signaling	PMID: 25065622
1494	Thy2b	corneocyte-like mTEC	LGALS9	CD44	0.001155774	0	LGALS9_CD44	LGALS9 - CD44	GALECTIN	Secreted Signaling	PMID: 25065622
1495	Thy2c	corneocyte-like mTEC	LGALS9	CD44	0.00099662	0	LGALS9_CD44	LGALS9 - CD44	GALECTIN	Secreted Signaling	PMID: 25065622
1496	Thy3	corneocyte-like mTEC	LGALS9	CD44	0.000772035	0	LGALS9_CD44	LGALS9 - CD44	GALECTIN	Secreted Signaling	PMID: 25065622
1497	CD123+ Thy2	Thy1	LGALS9	CD44	0.017906333	0	LGALS9_CD44	LGALS9 - CD44	GALECTIN	Secreted Signaling	PMID: 25065622
1498	endo arterial	Thy1	LGALS9	CD44	0.00666016	0	LGALS9_CD44	LGALS9 - CD44	GALECTIN	Secreted Signaling	PMID: 25065622
1499	endo lymphatic	Thy1	LGALS9	CD44	0.005181912	0	LGALS9_CD44	LGALS9 - CD44	GALECTIN	Secreted Signaling	PMID: 25065622
1500	mTEC hi	Thy1	LGALS9	CD44	0.006579644	0	LGALS9_CD44	LGALS9 - CD44	GALECTIN	Secreted Signaling	PMID: 25065622
1501	Thy1	Thy1	LGALS9	CD44	0.007554744	0	LGALS9_CD44	LGALS9 - CD44	GALECTIN	Secreted Signaling	PMID: 25065622
1502	Thy2a	Thy1	LGALS9	CD44	0.015092372	0	LGALS9_CD44	LGALS9 - CD44	GALECTIN	Secreted Signaling	PMID: 25065622
1503	Thy2b	Thy1	LGALS9	CD44	0.00492921	0	LGALS9_CD44	LGALS9 - CD44	GALECTIN	Secreted Signaling	PMID: 25065622
1504	Thy2c	Thy1	LGALS9	CD44	0.004252654	0	LGALS9_CD44	LGALS9 - CD44	GALECTIN	Secreted Signaling	PMID: 25065622
1505	Thy3	Thy1	LGALS9	CD44	0.003296755	0	LGALS9_CD44	LGALS9 - CD44	GALECTIN	Secreted Signaling	PMID: 25065622
1506	CD123+ Thy2	Thy2a	LGALS9	CD44	0.009239311	0	LGALS9_CD44	LGALS9 - CD44	GALECTIN	Secreted Signaling	PMID: 25065622
1507	endo arterial	Thy2a	LGALS9	CD44	0.003417567	0	LGALS9_CD44	LGALS9 - CD44	GALECTIN	Secreted Signaling	PMID: 25065622
1508	endo lymphatic	Thy2a	LGALS9	CD44	0.0026571	0	LGALS9_CD44	LGALS9 - CD44	GALECTIN	Secreted Signaling	PMID: 25065622
1509	mTEC hi	Thy2a	LGALS9	CD44	0.003376118	0	LGALS9_CD44	LGALS9 - CD44	GALECTIN	Secreted Signaling	PMID: 25065622
1510	Thy1	Thy2a	LGALS9	CD44	0.003878311	0	LGALS9_CD44	LGALS9 - CD44	GALECTIN	Secreted Signaling	PMID: 25065622
1511	Thy2a	Thy2a	LGALS9	CD44	0.007776578	0	LGALS9_CD44	LGALS9 - CD44	GALECTIN	Secreted Signaling	PMID: 25065622
1512	Thy2b	Thy2a	LGALS9	CD44	0.002527211	0	LGALS9_CD44	LGALS9 - CD44	GALECTIN	Secreted Signaling	PMID: 25065622
1513	Thy2c	Thy2a	LGALS9	CD44	0.002179618	0	LGALS9_CD44	LGALS9 - CD44	GALECTIN	Secreted Signaling	PMID: 25065622
1514	Thy3	Thy2a	LGALS9	CD44	0.001688899	0	LGALS9_CD44	LGALS9 - CD44	GALECTIN	Secreted Signaling	PMID: 25065622
1515	CD123+ Thy2	Thy2b	LGALS9	CD44	0.002392054	0	LGALS9_CD44	LGALS9 - CD44	GALECTIN	Secreted Signaling	PMID: 25065622
1516	endo arterial	Thy2b	LGALS9	CD44	0.00088097	0	LGALS9_CD44	LGALS9 - CD44	GALECTIN	Secreted Signaling	PMID: 25065622
1517	endo lymphatic	Thy2b	LGALS9	CD44	0.000684552	0	LGALS9_CD44	LGALS9 - CD44	GALECTIN	Secreted Signaling	PMID: 25065622
1518	mTEC hi	Thy2b	LGALS9	CD44	0.000870259	0	LGALS9_CD44	LGALS9 - CD44	GALECTIN	Secreted Signaling	PMID: 25065622
1519	Thy1	Thy2b	LGALS9	CD44	0.001000083	0	LGALS9_CD44	LGALS9 - CD44	GALECTIN	Secreted Signaling	PMID: 25065622
1520	Thy2a	Thy2b	LGALS9	CD44	0.002011152	0	LGALS9_CD44	LGALS9 - CD44	GALECTIN	Secreted Signaling	PMID: 25065622
1521	Thy2b	Thy2b	LGALS9	CD44	0.000651025	0	LGALS9_CD44	LGALS9 - CD44	GALECTIN	Secreted Signaling	PMID: 25065622
1522	Thy2c	Thy2b	LGALS9	CD44	0.000561338	0	LGALS9_CD44	LGALS9 - CD44	GALECTIN	Secreted Signaling	PMID: 25065622
1523	Thy3	Thy2b	LGALS9	CD44	0.0004348	0	LGALS9_CD44	LGALS9 - CD44	GALECTIN	Secreted Signaling	PMID: 25065622
