# Supplementary material for: Transcriptional profile of human thymus reveals IGFBP5 is correlated with age-related thymic involution
Source: Front Immunol. 2024 Jan 22;15:1322214. doi: 10.3389/fimmu.2024.1322214 (PMC10839013; doi:10.3389/fimmu.2024.1322214)
Supplement: Supplementary file 5 [file Table_5.csv]

Supplementary Table 5. Regulator specificity score (RSS) for each regulon in aging TECs
	10m	19w	23w	25y	6d
AGMAT(+)	0.0854427	0.25863391	0.122568571	0.137158039	0.019481104
ARNT2(+)	0.022281317	0.070276161	0.06118618	0.04770211	0.006932167
ARNTL(+)	0.107551546	0.443350003	0.179984592	0.195805635	0.025092028
ARNTL2(+)	0.130846824	0.442676848	0.212647956	0.207132846	0.026519991
ASCL1(+)	0.109198321	0.385193646	0.157089374	0.229775107	0.017629966
ASCL2(+)	0.033255612	0.443508691	0.126868488	0.154944961	0.017847131
ATF1(+)	0.120752908	0.418865962	0.217134662	0.214125751	0.017649884
ATF2(+)	0.106587119	0.445107206	0.214608837	0.192118906	0.015507964
ATF3(+)	0.116383189	0.444597039	0.19619736	0.239041364	0.018854005
ATF4(+)	0.107962042	0.446871515	0.204104085	0.231620317	0.01901242
ATF5(+)	0.117744226	0.447663568	0.216398854	0.205641776	0.023525332
ATF6B(+)	0.09100548	0.334246351	0.215557233	0.142816011	0.018118481
ATOH1(+)	0.081000557	0.29655733	0.270633231	0.202590595	0.016709367
BACH1(+)	0.141851072	0.429521672	0.201151252	0.212645886	0.032066457
BACH2(+)	0.077450005	0.489766824	0.150110033	0.140276329	0.008585142
BATF(+)	0.139659653	0.433412383	0.181101507	0.193910092	0.029535769
BCL11A(+)	0.072843073	0.300126275	0.170214969	0.127316128	0.014319268
BCL3(+)	0.12271919	0.463747626	0.196161644	0.201766826	0.026198779
BCL6(+)	0.077960766	0.204063096	0.086135014	0.077319043	0.012582343
BCL6B(+)	0.094124473	0.470771789	0.231609805	0.159929041	0.015290517
BCLAF1(+)	0.108931062	0.446787336	0.200540167	0.23776694	0.017812542
BHLHE40(+)	0.128596131	0.45020315	0.206182738	0.209576442	0.024311472
BPTF(+)	0.090334333	0.413199696	0.207115053	0.257970355	0.015340369
BRCA1(+)	0.034782736	0.305925564	0.134350934	0.083164087	0.004992177
BRF1(+)	0.061471021	0.29380024	0.151815801	0.100668123	0.019536475
BRF2(+)	0.098436353	0.471999486	0.183426075	0.175413661	0.017723701
CDX1(+)	0.048655595	0.477217012	0.203255656	0.118069684	0.012145743
CDX2(+)	0.048002016	0.347937849	0.094219946	0.095708872	0.027735807
CEBPA(+)	0.122307289	0.432661774	0.190864774	0.238001178	0.02361439
CEBPB(+)	0.114115506	0.443488051	0.198058242	0.238621467	0.022462451
CEBPD(+)	0.09803765	0.411611684	0.170775514	0.306835109	0.015849294
CEBPG(+)	0.119924489	0.44880572	0.210089064	0.198523535	0.021783507
CEBPZ(+)	0.090789908	0.448387098	0.189982947	0.251479631	0.013490392
CERS2(+)	0.055356428	0.156247521	0.134115012	0.134075782	0.009604937
CHD2(+)	0.10935749	0.442013119	0.216625037	0.220220594	0.02204088
CNOT3(+)	0.081971767	0.452898485	0.214822652	0.205099764	0.022512173
CPTP(+)	0.118227635	0.367487313	0.216831146	0.138376559	0.027031116
CREB1(+)	0.111902532	0.449453094	0.220276466	0.208168608	0.021727
CREB3(+)	0.116884124	0.458390781	0.202874475	0.188822407	0.022604579
CREB3L1(+)	0.108990484	0.472612034	0.206610823	0.187591739	0.019640673
CREB3L2(+)	0.0823761	0.30222225	0.152566093	0.202978376	0.027973802
CREB5(+)	0.107135685	0.471394373	0.208036488	0.196202403	0.015114706
CREBL2(+)	0.046657962	0.123241077	0.067712417	0.061613718	0.009352392
CREM(+)	0.115461003	0.468762872	0.196175285	0.206087436	0.019166638
CTCF(+)	0.102882871	0.455299684	0.213269124	0.211572946	0.019763097
CUX1(+)	0.103241232	0.467066965	0.209474325	0.208394144	0.02065634
DBP(+)	0.105011936	0.46421445	0.213413769	0.199040505	0.021264521
DDIT3(+)	0.106569968	0.423768448	0.177667823	0.266608746	0.016119539
DLX3(+)	0.017928785	0.039672962	0.070289805	0.046769877	0.002890977
DLX4(+)	0.080862631	0.291291822	0.130237739	0.158130148	0.021702961
E2F1(+)	0.105240941	0.480916193	0.203070485	0.176908448	0.020547402
E2F2(+)	0.037988395	0.070003469	0.096800164	0.066774271	0.009650175
E2F3(+)	0.094203803	0.491278047	0.213586253	0.172657423	0.016276368
E2F4(+)	0.071186275	0.137453096	0.094916864	0.461087006	0.005988218
E2F5(+)	0.118855202	0.403197156	0.13762072	0.23434098	0.019247472
E2F7(+)	0.081832249	0.498829871	0.21189281	0.1689944	0.013167974
E2F8(+)	0.075057239	0.486677608	0.209082231	0.13273337	0.010225755
EGR1(+)	0.117838071	0.449487795	0.186779637	0.240409078	0.018111307
EGR2(+)	0.128531703	0.470634787	0.164416729	0.215310019	0.016305857
EGR3(+)	0.110689672	0.446041787	0.201938904	0.231272004	0.018688927
EGR4(+)	0.103924275	0.436240542	0.21135553	0.230524162	0.017279554
EHF(+)	0.134218756	0.443445597	0.206378188	0.210400971	0.026296433
ELF1(+)	0.115637074	0.44752223	0.19892584	0.232118747	0.02095529
ELF2(+)	0.10343896	0.443667875	0.202125222	0.241394968	0.016151223
ELF3(+)	0.125942694	0.44583844	0.208425266	0.215383018	0.024706216
ELF5(+)	0.137479298	0.442495395	0.212567608	0.19977171	0.027074393
ELK1(+)	0.102941649	0.450367271	0.22893009	0.199581385	0.018727619
ELK3(+)	0.103300172	0.440705756	0.222486189	0.21923204	0.01813398
ELK4(+)	0.122404132	0.459085974	0.20724308	0.201687829	0.024444981
EMX2(+)	0.053919559	0.047920257	0.073039146	0.033052442	0.017530165
EN1(+)	0.063574925	0.226366352	0.120434273	0.087073733	0.016753259
EOMES(+)	0.054692472	0.161960652	0.139008068	0.132918158	0.010984751
EP300(+)	0.080697331	0.440943763	0.187197634	0.175332042	0.033308189
ERF(+)	0.093650066	0.455941498	0.22790156	0.193770468	0.013462979
ERG(+)	0.09305363	0.441653247	0.227646469	0.209751158	0.014807098
ESR2(+)	0.144336657	0.11634002	0.148908582	0.09388838	0.043378039
ESRRA(+)	0.119818711	0.427574681	0.198964862	0.23138375	0.028200973
ETS1(+)	0.09603662	0.436542323	0.216392147	0.233762347	0.01683804
ETS2(+)	0.120260627	0.251289427	0.13320719	0.283314702	0.006491433
ETV3(+)	0.110558073	0.445701163	0.201221681	0.224612054	0.024807508
ETV3L(+)	0.114261589	0.462443103	0.199808639	0.192024238	0.023367822
ETV4(+)	0.139692521	0.429982157	0.216647825	0.199341035	0.028592004
ETV5(+)	0.107820962	0.476773149	0.201467529	0.172232182	0.01669411
ETV6(+)	0.11580745	0.443268635	0.211356505	0.210189686	0.02716982
ETV7(+)	0.125026164	0.423648866	0.180639438	0.209441691	0.024593491
EZH2(+)	0.094583882	0.474243769	0.208714226	0.184656904	0.015408911
FLI1(+)	0.098448863	0.445392565	0.226226713	0.206864038	0.015020407
FOS(+)	0.129269498	0.421871761	0.146191151	0.286551811	0.01474083
FOSB(+)	0.134519755	0.440437034	0.147648739	0.252287179	0.016541155
FOSL1(+)	0.143188163	0.447407023	0.185231083	0.213174382	0.023893215
FOSL2(+)	0.132172451	0.430399438	0.196943798	0.224281437	0.03045149
FOXA2(+)	0.068321768	0.443466014	0.218776637	0.174092121	0.013965464
FOXA3(+)	0.123161567	0.172985181	0.117138397	0.265474379	0.007573967
FOXC1(+)	0.101012072	0.405459979	0.172406421	0.309607578	0.016643451
FOXD1(+)	0.062530135	0.089921008	0.140945005	0.042047081	0.019912324
FOXD4L1(+)	0.031730307	0.484911925	0.083098229	0.043711963	0.032378743
FOXF1(+)	0.087083306	0.447447439	0.214970154	0.202080852	0.015754817
FOXI1(+)	0.097604698	0.414981892	0.199026322	0.244962292	0.022807736
FOXK1(+)	0.04048816	0.265444766	0.130585781	0.083404968	0.013133651
FOXK2(+)	0.035064462	0.201587118	0.116981071	0.110217377	0.032555307
FOXL2(+)	0.081819009	0.283329444	0.188134274	0.167837001	0.01035521
FOXM1(+)	0.008741492	0.143087644	0.09154069	0.007272864	0.002091457
FOXO1(+)	0.088825505	0.407353875	0.173446241	0.307195531	0.014059352
FOXO3(+)	0.111614289	0.415626271	0.190803819	0.275885801	0.020888947
FOXO4(+)	0.105562907	0.134012084	0.144076694	0.122943983	0.025072278
FOXO6(+)	0.094739651	0.40845689	0.234378057	0.188557915	0.020990895
FOXP1(+)	0.097369668	0.455600415	0.201306697	0.226874492	0.017759267
FOXP2(+)	0.099160786	0.454574555	0.16009476	0.136620506	0.019668475
FOXP4(+)	0.102163487	0.37416917	0.218856587	0.227444082	0.01748814
FOXQ1(+)	0.144148273	0.198488342	0.122387052	0.194971102	0.017576468
GABPA(+)	0.114328766	0.449817443	0.190013757	0.227058259	0.018478798
GABPB1(+)	0.089692198	0.350110994	0.204032213	0.140029487	0.01916059
GATA1(+)	0.104595477	0.466618537	0.215782831	0.195468136	0.020009734
GATA2(+)	0.106090142	0.401304912	0.199309045	0.260641364	0.016633433
GATA3(+)	0.138747762	0.417189943	0.214279731	0.209395161	0.031159742
GATA4(+)	0.062629849	0.225115641	0.146650364	0.126400097	0.004590359
GATA6(+)	0.120295499	0.295498215	0.200441999	0.168733278	0.014111891
GFI1(+)	0.04241469	0.122856999	0.147275927	0.08332825	0.007002679
GLI2(+)	0.083089373	0.519566445	0.171806342	0.148392224	0.011947756
GLI3(+)	0.081702976	0.465889429	0.161604949	0.209129449	0.010467587
GLIS2(+)	0.020705979	0.32182288	0.063269166	0.047335982	0.028710039
GLIS3(+)	0.114430822	0.374083952	0.187702222	0.223220931	0.025853992
GRHL1(+)	0.136200545	0.432403173	0.212227794	0.208786191	0.030263596
GRHL2(+)	0.119250346	0.451336686	0.204427266	0.200249856	0.028886196
GRHL3(+)	0.150452558	0.430997548	0.201576596	0.17582474	0.034674771
GSC(+)	0.043455136	0.282262513	0.129155321	0.287450386	0.007798718
GSX1(+)	0.094765379	0.458262722	0.21739209	0.161773723	0.020206794
GTF2A1(+)	0.031234466	0.084454335	0.064115043	0.065266064	0.006219861
GTF2B(+)	0.115924332	0.443509267	0.190547253	0.241406167	0.019024945
GTF2F1(+)	0.106910289	0.46715897	0.199376552	0.214594182	0.01727512
GTF3C2(+)	0.108784015	0.428872533	0.212896016	0.177105457	0.033132715
HAND1(+)	0.076659352	0.331225886	0.092476741	0.0901338	0.025156119
HCFC1(+)	0.092874855	0.450792281	0.217750805	0.187054979	0.023442857
HDAC2(+)	0.120753016	0.461845081	0.217478125	0.192064923	0.02018278
HDAC3(+)	0.108769967	0.184635587	0.133063315	0.165435022	0.016738414
HES5(+)	0.139500558	0.193727342	0.072743268	0.145939651	0.008132291
HEYL(+)	0.093206666	0.406204849	0.135260838	0.182269156	0.006586868
HIC1(+)	0.080536457	0.540263683	0.179177458	0.154330237	0.014650269
HIST1H2BN(+)	0.038668436	0.172325772	0.13634221	0.09210954	0.007866571
HIVEP1(+)	0.116115749	0.462418366	0.174766007	0.223587703	0.023112463
HIVEP2(+)	0.041119001	0.126617709	0.117165927	0.07084202	0.01517446
HLF(+)	0.051372572	0.242523946	0.13850487	0.193957064	0.00301159
HMGN3(+)	0.116044231	0.462906319	0.211670967	0.202427727	0.020120915
HMX2(+)	0.069475241	0.363197952	0.211512979	0.2475517	0.020581998
HOXA10(+)	0.105789374	0.446998739	0.163606484	0.22109398	0.022463498
HOXA5(+)	0.04547032	0.189713671	0.118311154	0.098009538	0.003759779
HOXB13(+)	0.116986805	0.443172789	0.200028073	0.199232765	0.025591547
HOXB4(+)	0.077113359	0.443330961	0.19438774	0.238284275	0.020316653
HOXB5(+)	0.034901429	0.246079717	0.175328454	0.081300982	0.004064485
HOXB7(+)	0.109582585	0.450961222	0.119271252	0.191220999	0.017128236
HOXB8(+)	0.112540203	0.440672171	0.195353287	0.139155379	0.025963573
HOXB9(+)	0.082371689	0.370951129	0.174735696	0.182967107	0.007484236
HOXC8(+)	0.057840734	0.30147297	0.136994217	0.154304915	0.009408666
HOXD10(+)	0.090704945	0.254612254	0.140161631	0.27864596	0.017477632
HOXD11(+)	0.059223584	0.232018689	0.171177382	0.112233414	0.007043132
HOXD3(+)	0.045109676	0.179983104	0.110623405	0.164387136	0.003844795
HSF1(+)	0.149145583	0.299546594	0.145686444	0.186515367	0.021207718
HSF2(+)	0.111946053	0.359336827	0.209243547	0.283284895	0.015350769
IKZF1(+)	0.123810122	0.463962466	0.207873452	0.190925451	0.023629091
IRF1(+)	0.120223872	0.455881295	0.184920191	0.232104255	0.018748002
IRF2(+)	0.126658408	0.452501311	0.200727111	0.212089193	0.025694393
IRF3(+)	0.11506422	0.454382604	0.206797243	0.21145388	0.021788238
IRF4(+)	0.121302201	0.456401985	0.212678277	0.188456575	0.020565083
IRF5(+)	0.125646546	0.460650592	0.198850655	0.183955959	0.026006231
IRF6(+)	0.13224691	0.485293869	0.187917861	0.167356745	0.023920345
IRF7(+)	0.12932491	0.447652108	0.192413344	0.222209984	0.024159986
IRF8(+)	0.121662685	0.488915626	0.175336162	0.195929971	0.019093295
IRF9(+)	0.108882768	0.448279761	0.199854492	0.226446638	0.019376741
IRX5(+)	0.040378201	0.078121178	0.074440806	0.056586835	0.01363448
ISL1(+)	0.07386743	0.291868471	0.214229276	0.232948752	0.01259897
JUN(+)	0.124871917	0.438991127	0.147087049	0.270790381	0.015236601
JUNB(+)	0.125691647	0.448262377	0.177089445	0.242612764	0.01730665
JUND(+)	0.111151923	0.439007924	0.199045608	0.246604291	0.019425833
KAT2A(+)	0.09319647	0.45670791	0.20673448	0.208713613	0.019497213
KDM5A(+)	0.105443399	0.447239302	0.212706075	0.224933036	0.021702749
KDM5B(+)	0.100561543	0.447056553	0.22778358	0.212864927	0.020452608
KLF1(+)	0.097834599	0.336933436	0.154633361	0.185488419	0.019258258
KLF10(+)	0.138532331	0.467540786	0.128841596	0.219157827	0.014298391
KLF12(+)	0.077422761	0.47083087	0.183913272	0.084657512	0.021074943
KLF16(+)	0.111756203	0.421358828	0.226481147	0.214836922	0.025748936
KLF3(+)	0.114108453	0.444194494	0.207338356	0.225118709	0.022818997
KLF4(+)	0.135633741	0.435357893	0.198969329	0.226564436	0.024347834
KLF5(+)	0.120398099	0.439213089	0.202636212	0.232804298	0.024691456
KLF6(+)	0.149053379	0.374481224	0.164531762	0.224121299	0.020369163
KLF7(+)	0.106067512	0.458202862	0.204210427	0.216794071	0.019430252
KLF8(+)	0.127142347	0.430298535	0.214088618	0.19624234	0.035826198
KLF9(+)	0.063388642	0.191976121	0.132446666	0.476319094	0.00951352
LEF1(+)	0.082757111	0.412563545	0.267313109	0.123205886	0.012829013
LHX2(+)	0.038057068	0.142403475	0.115649959	0.065571667	0.011772474
LHX3(+)	0.035585901	0.299104934	0.167037653	0.077263011	0.027511464
LHX6(+)	0.037905989	0.055677509	0.075886811	0.046350145	0.002554404
LMO2(+)	0.090654301	0.410151429	0.205504887	0.28068581	0.01613221
LMX1A(+)	0.10700488	0.456769492	0.210290137	0.183656581	0.015067292
LYL1(+)	0.082033326	0.384668414	0.237509993	0.168260233	0.010235882
MAF(+)	0.115614899	0.46350386	0.187770671	0.214930803	0.019634448
MAFF(+)	0.129664683	0.433578546	0.177349836	0.25158624	0.019826931
MAFG(+)	0.119827093	0.376185813	0.187126492	0.232287491	0.017537077
MAFK(+)	0.126591139	0.443772818	0.203491937	0.205175643	0.027141621
MAX(+)	0.123512751	0.460342807	0.209030602	0.200490442	0.022721414
MAZ(+)	0.094475422	0.441781042	0.230401153	0.220758368	0.020302605
MBD4(+)	0.116505924	0.371676637	0.201171781	0.222553963	0.027962327
MECOM(+)	0.074828438	0.428824059	0.243098164	0.168561184	0.01328558
MEF2A(+)	0.098522051	0.443527385	0.22361022	0.222368186	0.017875083
MEF2C(+)	0.108289556	0.447411645	0.229461603	0.206863461	0.01884418
MEF2D(+)	0.106080294	0.444935863	0.207670065	0.213540476	0.020584316
MEIS2(+)	0.08704431	0.26194685	0.20284278	0.309647566	0.013977055
MEIS3(+)	0.041537802	0.247237993	0.080825065	0.113329636	0.023334121
MEOX1(+)	0.028708158	0.170902873	0.154200454	0.028795874	0.005860287
MGA(+)	0.076993272	0.353083777	0.180921295	0.24038997	0.014071057
MSC(+)	0.12030622	0.438856342	0.192939979	0.164714847	0.022597121
MTF1(+)	0.096104377	0.364645766	0.175086526	0.155711815	0.027914694
MXI1(+)	0.103754361	0.42448501	0.193821299	0.272869955	0.018745115
MYB(+)	0.106525078	0.432383566	0.21453807	0.220233189	0.015012075
MYBL1(+)	0.058301041	0.135999392	0.204428694	0.112519042	0.015215321
MYBL2(+)	0.090706064	0.463964202	0.224467431	0.15204625	0.011643922
MYC(+)	0.133266732	0.45636051	0.172926915	0.228748588	0.017715264
MYCN(+)	0.06513205	0.020144855	0.016439657	0.00871598	0.05083064
MYF6(+)	0.115432231	0.425818109	0.216455942	0.231248257	0.01957671
MYOD1(+)	0.106720136	0.444202671	0.239765593	0.191950554	0.018591317
MYOG(+)	0.113376182	0.447201574	0.227006019	0.203716633	0.019645927
MZF1(+)	0.120276068	0.371881048	0.177552815	0.204925141	0.016760134
NCOR1(+)	0.142620912	0.407040389	0.195273274	0.175829703	0.026470051
NELFE(+)	0.120375638	0.456597633	0.214960707	0.201083691	0.020947009
NEUROD1(+)	0.06141334	0.254291945	0.269499989	0.079206594	0.008764781
NEUROD2(+)	0.105641274	0.39279617	0.250942746	0.188804942	0.018253118
NEUROG1(+)	0.07579631	0.371596472	0.26143917	0.17016438	0.01630289
NFATC1(+)	0.126601738	0.257552652	0.101919429	0.145394374	0.00647929
NFATC2(+)	0.114377765	0.436408724	0.186205927	0.131007391	0.013592844
NFATC4(+)	0.012780353	0.038381629	0.037190303	0.019459324	0
NFE2(+)	0.114395743	0.436878022	0.223489673	0.188012742	0.021401911
NFE2L1(+)	0.109114378	0.421975913	0.227733928	0.223526984	0.022687737
NFE2L2(+)	0.128108504	0.440646049	0.195876098	0.232401925	0.020027623
NFIL3(+)	0.111811368	0.403266377	0.175377619	0.302598241	0.018182024
NFKB1(+)	0.099834717	0.472697724	0.17353886	0.132885869	0.018036639
NFKB2(+)	0.128721016	0.476188729	0.19049657	0.191093558	0.024317158
NFYA(+)	0.101726809	0.213658637	0.121869696	0.119324856	0.019447653
NFYB(+)	0.099095809	0.460231317	0.200834406	0.208479798	0.017944396
NFYC(+)	0.115653935	0.390165374	0.219981349	0.172489549	0.018480874
NKX2-5(+)	0.04369997	0.073253619	0.057208965	0.069442098	0.010249343
NKX2-8(+)	0.111476159	0.422173224	0.202974119	0.167398586	0.022732595
NKX3-1(+)	0.096841844	0.340108036	0.155262428	0.136185736	0.016434602
NR0B1(+)	0.093685038	0.269913284	0.161397637	0.191984242	0.014502199
NR1D1(+)	0.115091272	0.285711457	0.182538321	0.200064793	0.026691625
NR1D2(+)	0.103726155	0.418490472	0.196900198	0.206050109	0.030873754
NR1H3(+)	0.116649978	0.481923785	0.155476901	0.183924478	0.017627265
NR1I3(+)	0.091241449	0.139268279	0.110681939	0.135940416	0.020961082
NR2C1(+)	0.055360581	0.038624352	0.075574004	0.030340295	0.004202898
NR2C2(+)	0.076569805	0.46899348	0.227674228	0.162717435	0.020248899
NR2F2(+)	0.084351603	0.425179917	0.2058802	0.260411393	0.012712573
NR2F6(+)	0.049917447	0.344250441	0.176865995	0.197294848	0.047484712
NR3C1(+)	0.100426303	0.456065934	0.198866248	0.230880711	0.015840665
NR3C2(+)	0.134041242	0.234179772	0.146814257	0.332261289	0.022871968
NR4A3(+)	0.099055922	0.109801713	0.090977561	0.108358086	0.01325881
NR5A2(+)	0.041527578	0.134119623	0.094464557	0.049997055	0.01771735
NRF1(+)	0.086054923	0.481342444	0.199516537	0.189160146	0.013013363
OLIG1(+)	0.070361148	0.188549099	0.191348951	0.080941275	0.009598974
OTX2(+)	0.120079647	0.408506546	0.12788282	0.117697556	0.042290627
OVOL2(+)	0.064526827	0.136576379	0.117959116	0.115410194	0.009683905
PAX8(+)	0.063189185	0.270619956	0.156073406	0.127287057	0.008549658
PAX9(+)	0.091796187	0.415015556	0.132807585	0.178725439	0.01490064
PBX3(+)	0.096270298	0.43498367	0.182083273	0.26853904	0.016255051
PGR(+)	0.108089742	0.390938719	0.208094506	0.219036457	0.017561791
PHF8(+)	0.103655217	0.455236652	0.209130356	0.21569543	0.020656296
PKNOX1(+)	0.041133301	0.111463274	0.166663555	0.109802628	0.007287667
PKNOX2(+)	0.044003846	0.137667724	0.068782314	0.181050529	0.012611895
PML(+)	0.114101961	0.454449915	0.21510341	0.207589565	0.022312117
POLR2A(+)	0.102161002	0.465749982	0.206546847	0.213048603	0.021018641
POLR3G(+)	0.071891124	0.187578586	0.133685309	0.18340474	0.010892658
POU2F1(+)	0.10560048	0.452580483	0.212804791	0.178704679	0.027403467
POU2F2(+)	0.041608308	0.242972201	0.167042132	0.195497656	0.019856583
POU2F3(+)	0.134142557	0.431792794	0.206098768	0.206327133	0.02880569
POU3F3(+)	0.062609273	0.357652273	0.213912067	0.181813433	0.02213769
POU4F1(+)	0.089967705	0.420889309	0.26591696	0.171311949	0.017680771
POU4F3(+)	0.118751329	0.344628809	0.177449373	0.235340141	0.019973321
PPARD(+)	0.107007425	0.416337153	0.225673356	0.15727796	0.023539064
PPARG(+)	0.077744632	0.408485	0.219334997	0.234307936	0.011196035
PRDM1(+)	0.129810554	0.439100988	0.217254044	0.194025016	0.026587186
PRDM16(+)	0.068802908	0.172617825	0.099832539	0.221693728	0.00483941
RAD21(+)	0.101591115	0.46325393	0.204984247	0.219016683	0.018450846
RARA(+)	0.041839908	0.300948349	0.203928226	0.143746685	0.006247297
RARB(+)	0.094106342	0.39397764	0.20460632	0.239241855	0.018888593
RARG(+)	0.166580132	0.299105894	0.18506111	0.195813513	0.027847179
RB1(+)	0.100352672	0.465678703	0.211043471	0.195675815	0.018952898
RBBP5(+)	0.098035464	0.433259755	0.199451848	0.225665143	0.022100575
RBPJ(+)	0.098803047	0.415869963	0.224545781	0.202625428	0.018787253
RCOR1(+)	0.114524529	0.428936289	0.206600444	0.213506849	0.024930288
REL(+)	0.121260702	0.458841671	0.194040116	0.21190316	0.024209455
RELA(+)	0.126364654	0.457752936	0.203242146	0.203551171	0.025097534
RELB(+)	0.121218677	0.479667694	0.193210683	0.1913083	0.024474583
REST(+)	0.101200093	0.504294215	0.187091586	0.181220391	0.019041472
RFX1(+)	0.08406538	0.392579478	0.239894782	0.182198371	0.013255108
RFX2(+)	0.098334863	0.453567472	0.231375928	0.194965615	0.019979852
RFX3(+)	0.099421349	0.444219178	0.234034706	0.203506188	0.020690063
RFXANK(+)	0.087488816	0.384149219	0.210743683	0.16335907	0.026435284
RORB(+)	0.098294837	0.385082717	0.207904911	0.146226753	0.014970848
RREB1(+)	0.10429564	0.46215555	0.210929044	0.20652386	0.023816715
RUNX1(+)	0.029103773	0.045272623	0.125356042	0.048121435	0.009546793
RUNX2(+)	0.147131243	0.336448058	0.160856101	0.223904347	0.040578578
RUNX3(+)	0.057986382	0.154546362	0.093437466	0.058845019	0.043434405
RXRA(+)	0.100298839	0.425447833	0.214080431	0.206671964	0.029814644
RXRB(+)	0.106615603	0.47430701	0.163327997	0.146643466	0.0137365
RXRG(+)	0.092482249	0.415811522	0.21568611	0.206531488	0.016680738
SALL1(+)	0.050915131	0.191901742	0.207757586	0.122364419	0.018192945
SETBP1(+)	0.082783419	0.429296267	0.195636445	0.260060485	0.017951473
SF1(+)	0.090214476	0.447300982	0.218970416	0.228714045	0.017789645
SHOX2(+)	0.069135573	0.432028222	0.259933708	0.167862542	0.017152059
SIN3A(+)	0.093345687	0.46707853	0.225640396	0.190937243	0.017868315
SIRT6(+)	0.102174053	0.356679078	0.218680603	0.127363155	0.016535292
SIX2(+)	0.015506516	0.076606397	0.02602554	0.054811557	0.004174906
SIX4(+)	0.10133562	0.414180467	0.217253988	0.195453713	0.015271044
SIX6(+)	0.065546223	0.30560162	0.213279235	0.277248674	0.022514353
SMAD1(+)	0.103518533	0.415142612	0.233329976	0.217865749	0.01715967
SMAD3(+)	0.087180619	0.433191232	0.226216024	0.204351441	0.020289136
SMAD5(+)	0.084582146	0.493297497	0.15768408	0.165600885	0.015306034
SMAD9(+)	0.073651128	0.299731345	0.19026553	0.247795048	0.010658742
SMARCA4(+)	0.116698249	0.459418599	0.220128092	0.196360219	0.022440318
SMARCC2(+)	0.100384428	0.429559926	0.210733702	0.243030141	0.017259462
SMC3(+)	0.095913999	0.472588436	0.201038055	0.185910679	0.019106463
SNAI1(+)	0.069912329	0.371009777	0.203309364	0.24263064	0.019591124
SNAI3(+)	0.094187642	0.256647769	0.210065765	0.179801997	0.01531245
SOX10(+)	0.074580568	0.443885352	0.255771832	0.165167956	0.015009787
SOX11(+)	0.094054956	0.45241221	0.248499653	0.182638015	0.017583884
SOX12(+)	0.059146151	0.427253914	0.211960733	0.109836752	0.010144504
SOX13(+)	0.036893591	0.420316579	0.133265937	0.149544754	0.017797065
SOX14(+)	0.065589765	0.254471512	0.225440346	0.251411023	0.011123133
SOX17(+)	0.099333306	0.446146345	0.232308645	0.193427563	0.015182897
SOX2(+)	0.090443125	0.29241902	0.286914289	0.211355731	0.023065169
SOX4(+)	0.1015048	0.441353361	0.236639221	0.210476553	0.018684259
SOX5(+)	0.019099943	0.409356708	0.086500418	0.083977346	0.025311287
SOX7(+)	0.092629279	0.444149762	0.244558294	0.191254475	0.015617901
SOX8(+)	0.074426224	0.45840045	0.234034612	0.185278532	0.016773305
SOX9(+)	0.114898308	0.260530446	0.187042605	0.202268408	0.017416513
SP1(+)	0.110335654	0.451468278	0.216268052	0.209828035	0.026392255
SP2(+)	0.109765435	0.450993669	0.208647613	0.198224531	0.018051498
SP3(+)	0.11127738	0.450461891	0.206138844	0.213247357	0.022657598
SP4(+)	0.099618141	0.436473307	0.201648649	0.216050963	0.016054139
SP5(+)	0.095788966	0.370401776	0.227679946	0.224584868	0.015397684
SP6(+)	0.138074774	0.433488741	0.207956204	0.211948134	0.030205409
SPDEF(+)	0.065997895	0.239977812	0.121315126	0.16137795	0.009883607
SPI1(+)	0.114269132	0.493197622	0.193036718	0.168742916	0.020845407
SPIB(+)	0.126401912	0.463757527	0.205867168	0.192990538	0.024526847
SPIC(+)	0.122732039	0.424380105	0.191714512	0.240250448	0.025154919
SREBF1(+)	0.123473147	0.460306422	0.201940161	0.204645056	0.024623883
SREBF2(+)	0.116812572	0.450034809	0.220106469	0.203425501	0.026520396
SRF(+)	0.114795389	0.434293493	0.211821098	0.210118037	0.017632049
SRY(+)	0.105570488	0.263695156	0.101569777	0.155293183	0.007338599
STAT1(+)	0.116324331	0.459826599	0.207835236	0.206738011	0.023923118
STAT2(+)	0.119365826	0.448357359	0.201776779	0.220006949	0.025027291
STAT3(+)	0.10628666	0.407974364	0.201775522	0.224386504	0.018862836
STAT4(+)	0.105147109	0.495940399	0.16562796	0.140408099	0.011822083
STAT5A(+)	0.08573691	0.486044712	0.146376304	0.125284329	0.028126558
STAT5B(+)	0.073766817	0.458681575	0.20081263	0.187968238	0.014299159
SUPT20H(+)	0.106435133	0.448691872	0.217086127	0.216480686	0.02215689
SUZ12(+)	0.023695163	0.053350505	0.043195289	0.0648109	0.004883432
TAF1(+)	0.103215732	0.435083293	0.230010406	0.209610748	0.021512747
TAF7(+)	0.121275187	0.447411667	0.204965507	0.223073074	0.020243642
TAL1(+)	0.095058097	0.452976343	0.218201113	0.197154948	0.017740165
TBL1XR1(+)	0.113445435	0.454867611	0.220588445	0.202200125	0.023774487
TBP(+)	0.055955765	0.190141402	0.130182062	0.094817798	0.004943294
TBX1(+)	0.048102787	0.433283255	0.159750722	0.159124485	0.018236493
TBX15(+)	0.074848507	0.327541687	0.185838377	0.151856984	0.010833544
TBX3(+)	0.049756881	0.103543781	0.072894016	0.048967899	0.012906297
TBX6(+)	0.084020788	0.32347777	0.14872817	0.060759945	0.016757289
TCF12(+)	0.09346131	0.453948769	0.227487733	0.200331504	0.018847281
TCF23(+)	0.044477022	0.237224782	0.10680846	0.111519081	0.007028841
TCF3(+)	0.075207078	0.359595919	0.240973996	0.187671034	0.014088241
TCF7(+)	0.11464094	0.373915615	0.140791941	0.105931649	0.007789554
TCF7L1(+)	0.077542187	0.508965395	0.158989687	0.155692959	0.007560983
TEAD2(+)	0.098648576	0.458457173	0.248317569	0.165351254	0.01552723
TEAD4(+)	0.123245146	0.416598682	0.222432352	0.215743919	0.021542208
TFAP2A(+)	0.112861364	0.390003877	0.192964302	0.184985947	0.028618209
TFAP2C(+)	0.114914291	0.468432703	0.213369262	0.137227036	0.022070283
TFAP4(+)	0.061004282	0.244070868	0.154513944	0.133835508	0.011557358
TFCP2L1(+)	0.114359537	0.432298882	0.196484195	0.238710977	0.020870751
TFDP1(+)	0.082157196	0.489421819	0.226021899	0.168815346	0.01708648
TFE3(+)	0.083696842	0.208655778	0.133843035	0.215280421	0.022242578
TFEB(+)	0.093205307	0.431558394	0.147872284	0.154774651	0.025177817
TFF3(+)	0.107188047	0.452314093	0.234670417	0.172313721	0.021646372
TGIF1(+)	0.130173935	0.330009695	0.219908355	0.206523045	0.015650629
TGIF2(+)	0.089702777	0.286261227	0.151741084	0.145884729	0.012476145
THAP1(+)	0.119939072	0.420273675	0.208923018	0.228355927	0.017494461
TP53(+)	0.113331038	0.445122037	0.211610368	0.171979779	0.026655405
TRIM28(+)	0.09413804	0.458332731	0.21295737	0.220345387	0.02029432
TWIST1(+)	0.132588527	0.363508365	0.150925763	0.270196721	0.004631761
TWIST2(+)	0.083465453	0.500381059	0.134443901	0.098993619	0.011530905
UBTF(+)	0.08880073	0.469470473	0.216585606	0.207185309	0.018773658
UNCX(+)	0.10310148	0.440555619	0.201601943	0.22680832	0.021177504
UQCRB(+)	0.126888288	0.441991305	0.209346599	0.216829078	0.021320621
USF2(+)	0.106837066	0.450392881	0.220152315	0.212625482	0.024288333
VEZF1(+)	0.056470512	0.151805481	0.175111322	0.107006258	0.017049675
WRNIP1(+)	0.095828945	0.433069276	0.252741526	0.188904747	0.020675253
WT1(+)	0.074549384	0.535308919	0.183160048	0.134431467	0.01098169
XBP1(+)	0.131629514	0.444449294	0.206344894	0.212626921	0.024420077
YBX1(+)	0.112099262	0.458578731	0.212305299	0.208231655	0.0183556
YY1(+)	0.10304205	0.455414671	0.210532634	0.222995853	0.019873827
ZBTB14(+)	0.059577395	0.093405536	0.06753766	0.402528707	0.006868505
ZBTB17(+)	0.108144497	0.456361745	0.197140972	0.154112945	0.027092656
ZBTB22(+)	0.046388017	0.050548119	0.037877192	0.10822071	0.024706791
ZBTB49(+)	0.079519738	0.416404555	0.225471551	0.182035488	0.010376365
ZBTB6(+)	0.082028389	0.213741476	0.119271858	0.155375242	0.01110884
ZBTB7A(+)	0.109484213	0.44816234	0.213863693	0.21952629	0.025392943
ZBTB7B(+)	0.113938818	0.444253208	0.21480944	0.21223346	0.028441025
ZC3H11A(+)	0.100408514	0.457335258	0.22041958	0.207015896	0.021767782
ZFHX2(+)	0.076241198	0.352568462	0.21030834	0.134923028	0.027954407
ZFP30(+)	0.022841424	0.069522963	0.066975391	0.050477286	0.006279503
ZFP64(+)	0.083235053	0.209350647	0.159572929	0.1440572	0.008038296
ZMIZ1(+)	0.098712261	0.444116061	0.234415	0.204691177	0.023888586
ZNF143(+)	0.111097673	0.457353965	0.200347022	0.212263658	0.022082748
ZNF160(+)	0.022416336	0.117538545	0.133384704	0.093951714	0.009790205
ZNF165(+)	0.103147121	0.355736702	0.176857797	0.143145255	0.011228088
ZNF17(+)	0.1056177	0.35289838	0.159846021	0.209607434	0.012557802
ZNF189(+)	0.095851141	0.453071531	0.21689391	0.185013321	0.021851528
ZNF26(+)	0.087309135	0.279343196	0.16209518	0.252347075	0.018395485
ZNF263(+)	0.022787884	0.497551607	0.094602903	0.06450844	0.026344323
ZNF274(+)	0.115696877	0.435391291	0.209233026	0.220441877	0.020102792
ZNF280B(+)	0.063497968	0.220465876	0.127000373	0.079776258	0.010648613
ZNF281(+)	0.104820834	0.459829772	0.206996893	0.209453851	0.019686733
ZNF282(+)	0.054766489	0.345493246	0.177108448	0.122130201	0.008292306
ZNF319(+)	0.111113923	0.329102873	0.199447839	0.155631087	0.022513524
ZNF362(+)	0.10476813	0.427354549	0.229341834	0.216864171	0.024279425
ZNF429(+)	0.118073529	0.432425862	0.170228607	0.198810569	0.020431904
ZNF460(+)	0.117028487	0.4024548	0.177573374	0.286326428	0.017202302
ZNF467(+)	0.103731197	0.436983784	0.236710349	0.205381329	0.019114659
ZNF497(+)	0.04503252	0.135967755	0.178126831	0.068659969	0.006097756
ZNF502(+)	0.038207136	0.074814764	0.074782573	0.065104405	0.004038414
ZNF513(+)	0.12355194	0.337354441	0.149519058	0.201935372	0.015306568
ZNF580(+)	0.082718541	0.521043688	0.173666183	0.145189825	0.019766825
ZNF583(+)	0.069973805	0.080705923	0.078251107	0.115271016	0.003891995
ZNF599(+)	0.050811904	0.190542137	0.165262504	0.09249534	0.015244185
ZNF669(+)	0.118772605	0.43001654	0.207918375	0.227374383	0.017678091
ZNF75A(+)	0.101221513	0.435517347	0.208534532	0.216846244	0.020057583
ZNF768(+)	0.108152921	0.460244701	0.215380329	0.195147681	0.019636267
ZNF770(+)	0.119194575	0.456255897	0.210621826	0.199155935	0.025161688
ZNF777(+)	0.081248825	0.354927516	0.153223367	0.185490732	0.026139025
ZNF787(+)	0.090224518	0.375839656	0.203905813	0.284829499	0.032435224
ZNF788(+)	0.057494261	0.193930431	0.16035509	0.112626223	0.011086726
ZNF799(+)	0.076970678	0.243899838	0.126487956	0.269813323	0.019434126
ZNF8(+)	0.042040189	0.079870233	0.106871757	0.092558095	0.009693838
ZNF835(+)	0.04423078	0.367416688	0.18145893	0.105150326	0.004278025
ZNF84(+)	0.096224832	0.442900497	0.238289208	0.196777774	0.017622593
ZNF91(+)	0.111612235	0.445970887	0.209641332	0.218183272	0.020754177
ZSCAN12(+)	0.064586186	0.123561304	0.099877622	0.119656779	0.012437828
ZXDA(+)	0.058259139	0.248943321	0.149960828	0.095710303	0.008913198
