# Supplementary material for: Transcriptional profile of human thymus reveals IGFBP5 is correlated with age-related thymic involution
Source: Front Immunol. 2024 Jan 22;15:1322214. doi: 10.3389/fimmu.2024.1322214 (PMC10839013; doi:10.3389/fimmu.2024.1322214)
Supplement: Supplementary file 6 [file Table_6.csv]

Supplementary Table 6. metadata for clinical samples
number	gender	age	height	weight	BMI	heartRate	group
thymus9	M	4	1.07	14.5	12.66486156	100	younger
thymus1	M	5	1.1	18.9	15.61983471	109	younger
thymus7	M	5	1.12	23	18.33545918	115	younger
thymus20	F	7	1.19	19.5	13.77021397	106	younger
thymus23	F	8	1.25	23	14.72	93	younger
thymus31	F	8	1.15	19	14.36672968	90	younger
thymus16	F	10	1.4	37.4	19.08163265	96	younger
thymus34	F	10	1.51	33	14.47304943	95	younger
thymus39	M	10	1.3	24	14.20118343	95	younger
thymus17	F	11	1.47	31.6	14.62353649	95	younger
thymus13	F	12	1.4	30	15.30612245	76	younger
thymus27	F	15	1.67	59.8	21.44214565	80	younger
thymus29	F	15	1.42	41	20.33326721	81	younger
thymus30	F	16	1.59	45.1	17.8394842	73	younger
thymus24	M	17	1.72	63.8	21.5657112	61	younger
thymus18	F	18	1.58	46.7	18.70693799	84	younger
thymus3	F	18	1.57	54.2	21.98872165	86	younger
thymus33	M	18	1.75	60.5	19.75510204	95	younger
thymus5	M	18	1.65	54	19.83471074	87	younger
thymus32	M	19	1.69	58	20.30741221	84	younger
thymus22	M	21	1.73	55.5	18.5438872	85	younger
thymus4	F	44	1.5	42	18.66666667	82	older
thymus11	M	49	1.7	63	21.79930796	90	older
thymus14	F	49	1.51	65.3	28.63909478	86	older
thymus38	F	49	1.5	49.2	21.86666667	84	older
thymus12	F	50	1.52	48	20.77562327	90	older
thymus26	F	50	1.51	50	21.92886277	72	older
thymus8	F	50	1.49	38.1	17.16138913	88	older
thymus28	F	53	1.5	42	18.66666667	113	older
thymus36	M	53	1.69	64.5	22.58324288	90	older
thymus10	F	54	1.45	50.9	24.20927467	112	older
thymus35	F	54	1.52	56.5	24.45463989	110	older
thymus25	F	55	1.59	62	24.52434635	82	older
thymus6	M	56	1.66	67.9	24.6407316	78	older
thymus40	M	57	1.61	62.5	24.11172408	82	older
thymus37	M	59	1.69	76	26.60971255	75	older
thymus15	M	65	1.54	59.6	25.13071344	59	older
thymus2	F	66	1.54	58.5	24.66689155	119	older
thymus19	F	67	1.51	58.7	25.74448489	96	older
thymus21	M	67	1.73	76.4	25.52708076	73	older
